# Supplementary material for: Genome wide association study on development and evolution of glutinous rice
Source: BMC Genom Data. 2022 May 4;23:33. doi: 10.1186/s12863-022-01033-1 (PMC9066796; doi:10.1186/s12863-022-01033-1)
Supplement: Supplementary file 2 — Additional file 2: Supplementary Table S2: Summary of SNPs associated significantly with glutinous detected in full population, indica and japonica by GWAS mapping. [file 12863_2022_1033_MOESM2_ESM.xlsx]

## Sheet: Sheet1
Supplementary Table S2: Summary of SNPs associated significantly with glutinous detected in full population, indica and japonica by GWAS mapping
Population	SNP	Chromosome	Position	-LOG10(P)	Gene with signal in ORF	Gene with signal in promoter
Full	Chr1_450223	1	450223	5.80629
Full	Chr1_4833721	1	4833721	8.8256
Full	Chr1_4916377	1	4916377	6.4448
Full	Chr1_7525159	1	7525159	6.05155
Full	Chr1_7527244	1	7527244	6.27841		LOC_Os01g13500
Full	Chr1_7534037	1	7534037	5.65309
Full	Chr1_7632306	1	7632306	5.60471
Full	Chr1_7632537	1	7632537	5.62198
Full	Chr1_7635061	1	7635061	7.33718		LOC_Os01g13620
Full	Chr1_7640121	1	7640121	5.60602	LOC_Os01g13620
Full	Chr1_7641116	1	7641116	5.89208
Full	Chr1_7664273	1	7664273	6.25495		LOC_Os01g13690
Full	Chr1_7664298	1	7664298	7.51288		LOC_Os01g13690
Full	Chr1_7664623	1	7664623	6.12965		LOC_Os01g13690
Full	Chr1_7667525	1	7667525	6.20598	LOC_Os01g13690
Full	Chr1_7668384	1	7668384	7.87677		LOC_Os01g13700
Full	Chr1_7668559	1	7668559	5.7899		LOC_Os01g13700
Full	Chr1_7668689	1	7668689	6.19302		LOC_Os01g13700
Full	Chr1_7668736	1	7668736	6.80592		LOC_Os01g13700
Full	Chr1_7668785	1	7668785	6.25497		LOC_Os01g13700
Full	Chr1_7668788	1	7668788	6.11649		LOC_Os01g13700
Full	Chr1_7668792	1	7668792	7.52927		LOC_Os01g13700
Full	Chr1_7669034	1	7669034	6.09087		LOC_Os01g13700
Full	Chr1_7669061	1	7669061	7.08729		LOC_Os01g13700
Full	Chr1_7669073	1	7669073	5.90177		LOC_Os01g13700
Full	Chr1_7669495	1	7669495	5.65212		LOC_Os01g13700
Full	Chr1_7669521	1	7669521	5.68774		LOC_Os01g13700
Full	Chr1_7669566	1	7669566	5.81969		LOC_Os01g13700
Full	Chr1_7669697	1	7669697	5.77511		LOC_Os01g13700
Full	Chr1_7669700	1	7669700	5.89086		LOC_Os01g13700
Full	Chr1_7669701	1	7669701	5.94683		LOC_Os01g13700
Full	Chr1_7669728	1	7669728	5.85127		LOC_Os01g13700
Full	Chr1_7669791	1	7669791	5.95689		LOC_Os01g13700
Full	Chr1_7669858	1	7669858	5.70286		LOC_Os01g13700
Full	Chr1_7697304	1	7697304	5.7635
Full	Chr1_7699303	1	7699303	5.85793
Full	Chr1_7700171	1	7700171	6.11252
Full	Chr1_7700671	1	7700671	6.74928
Full	Chr1_7761115	1	7761115	5.95241
Full	Chr1_7800203	1	7800203	5.71426
Full	Chr1_7800204	1	7800204	5.71171
Full	Chr1_7838691	1	7838691	9.49342		LOC_Os01g13990
Full	Chr1_7847140	1	7847140	8.10178		LOC_Os01g14010
Full	Chr1_7936151	1	7936151	5.6137		LOC_Os01g14160
Full	Chr1_7953197	1	7953197	7.11809		LOC_Os01g14200
Full	Chr1_7957623	1	7957623	8.12662	LOC_Os01g14200
Full	Chr1_7957879	1	7957879	7.13823	LOC_Os01g14200
Full	Chr1_7963648	1	7963648	5.71765	LOC_Os01g14200
Full	Chr1_7965859	1	7965859	8.1627
Full	Chr1_9873348	1	9873348	7.25486		LOC_Os01g17170
Full	Chr1_9876431	1	9876431	6.34103	LOC_Os01g17170
Full	Chr1_9876450	1	9876450	6.21181	LOC_Os01g17170
Full	Chr1_9877641	1	9877641	6.72574		LOC_Os01g17180
Full	Chr1_9897145	1	9897145	5.64684	LOC_Os01g17214
Full	Chr1_9899326	1	9899326	6.45552	LOC_Os01g17214
Full	Chr1_9900027	1	9900027	6.26347	LOC_Os01g17214
Full	Chr1_9902869	1	9902869	6.1349		LOC_Os01g17214
Full	Chr1_9903951	1	9903951	7.45031		LOC_Os01g17214
Full	Chr1_9903969	1	9903969	8.17563		LOC_Os01g17214
Full	Chr1_9904147	1	9904147	6.06605		LOC_Os01g17214
Full	Chr1_9904428	1	9904428	5.70997		LOC_Os01g17214
Full	Chr1_9904648	1	9904648	5.8506		LOC_Os01g17214
Full	Chr1_9905122	1	9905122	6.54629
Full	Chr1_9905139	1	9905139	5.6575
Full	Chr1_9905189	1	9905189	5.75272
Full	Chr1_9905594	1	9905594	6.93541
Full	Chr1_9907096	1	9907096	6.44013
Full	Chr1_9907098	1	9907098	6.61933
Full	Chr1_9907506	1	9907506	8.06967
Full	Chr1_9907541	1	9907541	6.79764
Full	Chr1_9907661	1	9907661	6.76861
Full	Chr1_9907785	1	9907785	6.26564
Full	Chr1_9908262	1	9908262	5.60845
Full	Chr1_9908394	1	9908394	5.63611
Full	Chr1_9908430	1	9908430	6.46751
Full	Chr1_9909089	1	9909089	7.60416
Full	Chr1_9909181	1	9909181	9.11777
Full	Chr1_9909210	1	9909210	7.08225
Full	Chr1_9909316	1	9909316	6.39591
Full	Chr1_9909625	1	9909625	5.82163
Full	Chr1_9909800	1	9909800	7.91362
Full	Chr1_9911008	1	9911008	6.02193
Full	Chr1_9912154	1	9912154	6.39489		LOC_Os01g17240
Full	Chr1_9912968	1	9912968	6.24472		LOC_Os01g17240
Full	Chr1_9914729	1	9914729	6.01474	LOC_Os01g17240
Full	Chr1_9917242	1	9917242	5.93938	LOC_Os01g17240
Full	Chr1_9917493	1	9917493	5.81509	LOC_Os01g17250
Full	Chr1_9922966	1	9922966	5.67783		LOC_Os01g17250
Full	Chr1_9926663	1	9926663	5.96889
Full	Chr1_9926748	1	9926748	6.04938
Full	Chr1_9928682	1	9928682	6.72535		LOC_Os01g17260
Full	Chr1_9931040	1	9931040	5.93871	LOC_Os01g17260
Full	Chr1_9935348	1	9935348	6.10762	LOC_Os01g17260
Full	Chr1_9936605	1	9936605	5.66298
Full	Chr1_9941191	1	9941191	6.1144	LOC_Os01g17279
Full	Chr1_9942707	1	9942707	6.44709	LOC_Os01g17279
Full	Chr1_9943477	1	9943477	5.81964	LOC_Os01g17279
Full	Chr1_9944146	1	9944146	6.16219	LOC_Os01g17279
Full	Chr1_9944535	1	9944535	6.06249	LOC_Os01g17279
Full	Chr1_9948199	1	9948199	5.95641		LOC_Os01g17279
Full	Chr1_9948732	1	9948732	6.54358		LOC_Os01g17279
Full	Chr1_9951877	1	9951877	5.91914
Full	Chr1_9951967	1	9951967	7.12125
Full	Chr1_9951975	1	9951975	6.19332
Full	Chr1_9952175	1	9952175	5.7094		LOC_Os01g17300
Full	Chr1_9952386	1	9952386	5.72168		LOC_Os01g17300
Full	Chr1_9952666	1	9952666	7.30893		LOC_Os01g17300
Full	Chr1_9955648	1	9955648	6.18209	LOC_Os01g17300
Full	Chr1_9955702	1	9955702	6.04996
Full	Chr1_9955930	1	9955930	5.78712
Full	Chr1_9956335	1	9956335	6.60846
Full	Chr1_9956342	1	9956342	6.56423
Full	Chr1_9956391	1	9956391	5.82859
Full	Chr1_9956568	1	9956568	6.25306
Full	Chr1_9959890	1	9959890	6.00052		LOC_Os01g17310
Full	Chr1_9960558	1	9960558	6.15224		LOC_Os01g17310
Full	Chr1_9960885	1	9960885	5.62701		LOC_Os01g17320
Full	Chr1_9960944	1	9960944	6.61142		LOC_Os01g17320
Full	Chr1_9961121	1	9961121	7.00446		LOC_Os01g17320
Full	Chr1_9963091	1	9963091	5.89206	LOC_Os01g17320
Full	Chr1_9963587	1	9963587	6.5228	LOC_Os01g17320
Full	Chr1_9964128	1	9964128	6.09635	LOC_Os01g17320
Full	Chr1_9972988	1	9972988	5.70257
Full	Chr1_9976434	1	9976434	5.73182
Full	Chr1_9976604	1	9976604	6.29404
Full	Chr1_9977893	1	9977893	5.66828
Full	Chr1_9978950	1	9978950	6.08019
Full	Chr1_9981233	1	9981233	6.22539
Full	Chr1_9983466	1	9983466	6.10939
Full	Chr1_9983867	1	9983867	5.7767
Full	Chr1_10685181	1	10685181	5.92038
Full	Chr1_11573024	1	11573024	6.47611
Full	Chr1_11607976	1	11607976	5.93877
Full	Chr1_11648511	1	11648511	5.7882
Full	Chr1_11650564	1	11650564	5.61453
Full	Chr1_11676271	1	11676271	5.65933		LOC_Os01g20900
Full	Chr1_11725452	1	11725452	6.57741		LOC_Os01g21000
Full	Chr1_11725805	1	11725805	7.24492		LOC_Os01g21000
Full	Chr1_11787706	1	11787706	6.33641
Full	Chr1_11788974	1	11788974	5.62029
Full	Chr1_11836918	1	11836918	5.91073	LOC_Os01g21210
Full	Chr1_11837973	1	11837973	6.06432	LOC_Os01g21210
Full	Chr1_11837981	1	11837981	5.75675	LOC_Os01g21210
Full	Chr1_11845246	1	11845246	5.96932
Full	Chr1_11845259	1	11845259	5.64448
Full	Chr1_11845626	1	11845626	5.8045
Full	Chr1_11849504	1	11849504	6.34366
Full	Chr1_11849800	1	11849800	5.64402
Full	Chr1_11850825	1	11850825	5.97052
Full	Chr1_11850860	1	11850860	6.53379
Full	Chr1_11851242	1	11851242	5.68316
Full	Chr1_11852675	1	11852675	6.38822
Full	Chr1_11863367	1	11863367	6.76246
Full	Chr1_11868828	1	11868828	7.00807
Full	Chr1_11881781	1	11881781	5.66937
Full	Chr1_11912039	1	11912039	5.71588		LOC_Os01g21320
Full	Chr1_11919673	1	11919673	5.82968		LOC_Os01g21340
Full	Chr1_11920598	1	11920598	6.39791
Full	Chr1_11928293	1	11928293	5.79835
Full	Chr1_11929484	1	11929484	5.86843
Full	Chr1_11939062	1	11939062	5.62485		LOC_Os01g21360
Full	Chr1_11939095	1	11939095	6.27033		LOC_Os01g21360
Full	Chr1_11939101	1	11939101	5.73297		LOC_Os01g21360
Full	Chr1_11939757	1	11939757	6.12238
Full	Chr1_11940198	1	11940198	6.20584
Full	Chr1_11941001	1	11941001	5.60472
Full	Chr1_11941051	1	11941051	6.10187
Full	Chr1_11985465	1	11985465	5.79562
Full	Chr1_11985485	1	11985485	6.42188
Full	Chr1_11987334	1	11987334	6.20254
Full	Chr1_11992687	1	11992687	5.60766	LOC_Os01g21480
Full	Chr1_11998716	1	11998716	5.89739
Full	Chr1_12037566	1	12037566	6.43903	LOC_Os01g21530
Full	Chr1_12052432	1	12052432	5.60309
Full	Chr1_12056507	1	12056507	6.65464		LOC_Os01g21550
Full	Chr1_12059013	1	12059013	6.22028
Full	Chr1_12059892	1	12059892	6.1217
Full	Chr1_12060296	1	12060296	7.42405
Full	Chr1_12061873	1	12061873	6.03987
Full	Chr1_12062023	1	12062023	5.78176
Full	Chr1_12062519	1	12062519	6.03161
Full	Chr1_12062584	1	12062584	7.103
Full	Chr1_12062886	1	12062886	5.70832
Full	Chr1_12064658	1	12064658	5.9042
Full	Chr1_12070658	1	12070658	5.83065
Full	Chr1_12072817	1	12072817	5.8435		LOC_Os01g21580
Full	Chr1_12082251	1	12082251	5.89022
Full	Chr1_12083118	1	12083118	6.37848
Full	Chr1_12086465	1	12086465	5.81718
Full	Chr1_12086776	1	12086776	5.77786
Full	Chr1_12086790	1	12086790	6.49
Full	Chr1_12111236	1	12111236	6.76574		LOC_Os01g21620
Full	Chr1_12114251	1	12114251	5.61583
Full	Chr1_12118403	1	12118403	5.67427	LOC_Os01g21630
Full	Chr1_12138434	1	12138434	5.66338
Full	Chr1_12142297	1	12142297	5.65991
Full	Chr1_12142437	1	12142437	5.6609
Full	Chr1_12145031	1	12145031	6.06947
Full	Chr1_12146110	1	12146110	6.0768
Full	Chr1_12147175	1	12147175	5.97775
Full	Chr1_12151734	1	12151734	5.71094
Full	Chr1_12153184	1	12153184	5.79546		LOC_Os01g21660
Full	Chr1_12178743	1	12178743	5.86825
Full	Chr1_12178919	1	12178919	6.38198
Full	Chr1_12178951	1	12178951	5.63924
Full	Chr1_12183589	1	12183589	6.39905		LOC_Os01g21710
Full	Chr1_12184122	1	12184122	6.08125		LOC_Os01g21710
Full	Chr1_12184278	1	12184278	6.24851		LOC_Os01g21710
Full	Chr1_12184395	1	12184395	5.9036		LOC_Os01g21710
Full	Chr1_12184982	1	12184982	6.21171	LOC_Os01g21710
Full	Chr1_12186393	1	12186393	5.86684	LOC_Os01g21710
Full	Chr1_12186766	1	12186766	6.11719	LOC_Os01g21710
Full	Chr1_12188211	1	12188211	6.4952	LOC_Os01g21720
Full	Chr1_12188337	1	12188337	6.24052	LOC_Os01g21720
Full	Chr1_12188664	1	12188664	6.73287	LOC_Os01g21720
Full	Chr1_12188849	1	12188849	7.16014	LOC_Os01g21720
Full	Chr1_12189683	1	12189683	5.76313		LOC_Os01g21720
Full	Chr1_12190003	1	12190003	6.16044		LOC_Os01g21720
Full	Chr1_12190404	1	12190404	6.04722		LOC_Os01g21720
Full	Chr1_12192409	1	12192409	5.8332
Full	Chr1_12192890	1	12192890	5.85639
Full	Chr1_12193448	1	12193448	6.60846
Full	Chr1_12193592	1	12193592	5.98476
Full	Chr1_12193612	1	12193612	6.28348
Full	Chr1_12193628	1	12193628	6.81166
Full	Chr1_12193672	1	12193672	6.6027
Full	Chr1_12193806	1	12193806	6.95929
Full	Chr1_12194019	1	12194019	6.75704
Full	Chr1_12194347	1	12194347	5.99864
Full	Chr1_12194398	1	12194398	6.19221
Full	Chr1_12194660	1	12194660	6.84025
Full	Chr1_12194713	1	12194713	5.81239
Full	Chr1_12195936	1	12195936	5.73527
Full	Chr1_12196599	1	12196599	6.60478
Full	Chr1_12196606	1	12196606	6.49634
Full	Chr1_12197131	1	12197131	6.05454
Full	Chr1_12197386	1	12197386	6.10228
Full	Chr1_12197431	1	12197431	6.47477
Full	Chr1_12197481	1	12197481	6.86569
Full	Chr1_12197845	1	12197845	7.06527
Full	Chr1_12198205	1	12198205	5.94146
Full	Chr1_12198226	1	12198226	6.19382
Full	Chr1_12198333	1	12198333	5.93831	LOC_Os01g21730
Full	Chr1_12198395	1	12198395	5.76771	LOC_Os01g21730
Full	Chr1_12198579	1	12198579	5.76992	LOC_Os01g21730
Full	Chr1_12199099	1	12199099	6.70423		LOC_Os01g21730
Full	Chr1_12200960	1	12200960	6.55737		LOC_Os01g21730
Full	Chr1_12203188	1	12203188	7.03034
Full	Chr1_12203602	1	12203602	7.51383	LOC_Os01g21740
Full	Chr1_12203723	1	12203723	5.95666	LOC_Os01g21740
Full	Chr1_12204365	1	12204365	7.6043		LOC_Os01g21740
Full	Chr1_12204573	1	12204573	7.18304		LOC_Os01g21740
Full	Chr1_12204674	1	12204674	6.75387		LOC_Os01g21740
Full	Chr1_12205071	1	12205071	5.61192		LOC_Os01g21740
Full	Chr1_12205145	1	12205145	6.29243		LOC_Os01g21740
Full	Chr1_12205456	1	12205456	5.63761		LOC_Os01g21740
Full	Chr1_12205602	1	12205602	6.99285	LOC_Os01g21750	LOC_Os01g21740
Full	Chr1_12205710	1	12205710	6.13693	LOC_Os01g21750	LOC_Os01g21740
Full	Chr1_12205785	1	12205785	6.22527	LOC_Os01g21750	LOC_Os01g21740
Full	Chr1_12206066	1	12206066	6.64585		LOC_Os01g21740
Full	Chr1_12206595	1	12206595	6.3092		LOC_Os01g21750
Full	Chr1_12206731	1	12206731	6.17414		LOC_Os01g21750
Full	Chr1_12206821	1	12206821	5.80075		LOC_Os01g21750
Full	Chr1_12206865	1	12206865	6.02472		LOC_Os01g21750
Full	Chr1_12206938	1	12206938	7.47094		LOC_Os01g21750
Full	Chr1_12207350	1	12207350	7.31895		LOC_Os01g21750
Full	Chr1_12207486	1	12207486	7.98382		LOC_Os01g21750
Full	Chr1_12207695	1	12207695	7.71544		LOC_Os01g21750
Full	Chr1_12207779	1	12207779	7.02337		LOC_Os01g21750
Full	Chr1_12207960	1	12207960	7.3957		LOC_Os01g21760
Full	Chr1_12208079	1	12208079	7.13826		LOC_Os01g21760
Full	Chr1_12208112	1	12208112	7.20681		LOC_Os01g21760
Full	Chr1_12208565	1	12208565	7.13597		LOC_Os01g21760
Full	Chr1_12208656	1	12208656	7.80092		LOC_Os01g21760
Full	Chr1_12208756	1	12208756	7.47838		LOC_Os01g21760
Full	Chr1_12210177	1	12210177	5.70723	LOC_Os01g21760
Full	Chr1_12210539	1	12210539	5.83114	LOC_Os01g21760
Full	Chr1_12210955	1	12210955	5.65355
Full	Chr1_12211298	1	12211298	6.95222
Full	Chr1_12211515	1	12211515	5.90564
Full	Chr1_12211586	1	12211586	5.80787
Full	Chr1_12211871	1	12211871	6.53587
Full	Chr1_12212589	1	12212589	5.91836
Full	Chr1_12212682	1	12212682	6.71241
Full	Chr1_12213678	1	12213678	6.38224
Full	Chr1_12213719	1	12213719	5.67421
Full	Chr1_12213840	1	12213840	5.84325
Full	Chr1_12214094	1	12214094	6.39759
Full	Chr1_12214155	1	12214155	5.94056
Full	Chr1_12214324	1	12214324	5.97158
Full	Chr1_12214731	1	12214731	7.35211
Full	Chr1_12215154	1	12215154	5.74295
Full	Chr1_12215414	1	12215414	6.72412
Full	Chr1_12216276	1	12216276	6.61991
Full	Chr1_12216739	1	12216739	5.80437
Full	Chr1_12218094	1	12218094	6.79581
Full	Chr1_12218476	1	12218476	6.38222		LOC_Os01g21780
Full	Chr1_12219858	1	12219858	5.68105		LOC_Os01g21780
Full	Chr1_12226042	1	12226042	5.76442		LOC_Os01g21790
Full	Chr1_12226073	1	12226073	5.70134		LOC_Os01g21790
Full	Chr1_12233276	1	12233276	5.8019	LOC_Os01g21810
Full	Chr1_12233786	1	12233786	5.92199	LOC_Os01g21810
Full	Chr1_12233787	1	12233787	5.87273	LOC_Os01g21810
Full	Chr1_12234726	1	12234726	5.65575	LOC_Os01g21810
Full	Chr1_12237260	1	12237260	5.65222	LOC_Os01g21820
Full	Chr1_12290451	1	12290451	5.85543
Full	Chr1_12322438	1	12322438	5.78939
Full	Chr1_12955263	1	12955263	6.68388	LOC_Os01g23020
Full	Chr1_12955287	1	12955287	5.60253	LOC_Os01g23020
Full	Chr1_13298685	1	13298685	5.7654	LOC_Os01g23640
Full	Chr1_13299293	1	13299293	6.44787	LOC_Os01g23640
Full	Chr1_13306413	1	13306413	5.67718
Full	Chr1_13330142	1	13330142	5.76826
Full	Chr1_15184886	1	15184886	6.57904
Full	Chr1_15385228	1	15385228	6.28332	LOC_Os01g27570
Full	Chr1_23356130	1	23356130	5.93429		LOC_Os01g41270
Full	Chr1_23356684	1	23356684	5.71929		LOC_Os01g41270
Full	Chr1_28394661	1	28394661	5.96441
Full	Chr1_28394878	1	28394878	6.08058
Full	Chr1_28395594	1	28395594	5.73994
Full	Chr1_28395984	1	28395984	5.75774
Full	Chr1_28398471	1	28398471	6.13121
Full	Chr1_28399075	1	28399075	7.1128
Full	Chr1_28402271	1	28402271	6.13479		LOC_Os01g49390
Full	Chr1_28402314	1	28402314	5.72007		LOC_Os01g49390
Full	Chr1_28405613	1	28405613	6.3266
Full	Chr1_28407871	1	28407871	6.3129		LOC_Os01g49400
Full	Chr1_28407925	1	28407925	6.01696		LOC_Os01g49400
Full	Chr1_28408214	1	28408214	7.003		LOC_Os01g49400
Full	Chr1_41852969	1	41852969	6.16853		LOC_Os01g72170
Full	Chr2_1659211	2	1659211	6.26721	LOC_Os02g03900
Full	Chr2_1671803	2	1671803	6.46043	LOC_Os02g03930
Full	Chr2_1672520	2	1672520	6.05258		LOC_Os02g03930
Full	Chr2_1672618	2	1672618	8.24932		LOC_Os02g03930
Full	Chr2_1692419	2	1692419	5.81474
Full	Chr2_4901081	2	4901081	6.38497
Full	Chr2_4904961	2	4904961	6.2833
Full	Chr2_4905549	2	4905549	7.69221		LOC_Os02g09520
Full	Chr2_4913843	2	4913843	7.67827		LOC_Os02g09540
Full	Chr2_4913949	2	4913949	5.98337		LOC_Os02g09540
Full	Chr2_4920213	2	4920213	5.73447	LOC_Os02g09550
Full	Chr2_4927667	2	4927667	5.75942	LOC_Os02g09569
Full	Chr2_4932127	2	4932127	6.44523		LOC_Os02g09580
Full	Chr2_4932635	2	4932635	7.37647		LOC_Os02g09580
Full	Chr2_4937311	2	4937311	7.18035	LOC_Os02g09590
Full	Chr2_4941460	2	4941460	7.3324	LOC_Os02g09600	LOC_Os02g09610
Full	Chr2_4944074	2	4944074	6.13587	LOC_Os02g09610	LOC_Os02g09600
Full	Chr2_4945325	2	4945325	9.1294	LOC_Os02g09620
Full	Chr2_4948628	2	4948628	6.72441
Full	Chr2_4949216	2	4949216	7.90052
Full	Chr2_4950267	2	4950267	6.88272	LOC_Os02g09630
Full	Chr2_4959968	2	4959968	5.99298		LOC_Os02g09650
Full	Chr2_25692209	2	25692209	5.89204		LOC_Os02g42720
Full	Chr2_25692896	2	25692896	5.69411		LOC_Os02g42730
Full	Chr2_25991747	2	25991747	5.66061
Full	Chr2_25994764	2	25994764	7.58616
Full	Chr2_26025381	2	26025381	6.11368
Full	Chr2_26025392	2	26025392	6.4922
Full	Chr2_26215887	2	26215887	6.36379		LOC_Os02g43440
Full	Chr2_26249853	2	26249853	5.88842	LOC_Os02g43500
Full	Chr2_26249854	2	26249854	6.00752	LOC_Os02g43500
Full	Chr2_26253987	2	26253987	6.07392		LOC_Os02g43500
Full	Chr2_26263116	2	26263116	6.57347	LOC_Os02g43519
Full	Chr2_26263564	2	26263564	6.937	LOC_Os02g43519
Full	Chr2_26264660	2	26264660	7.41787	LOC_Os02g43519
Full	Chr2_26265149	2	26265149	6.6908	LOC_Os02g43519
Full	Chr2_26265157	2	26265157	6.97115	LOC_Os02g43519
Full	Chr2_26265229	2	26265229	6.62377	LOC_Os02g43519
Full	Chr2_26265485	2	26265485	7.9718	LOC_Os02g43519	LOC_Os02g43530
Full	Chr2_26266048	2	26266048	6.9042		LOC_Os02g43530
Full	Chr2_26266049	2	26266049	6.91517		LOC_Os02g43530
Full	Chr2_26266398	2	26266398	8.80715		LOC_Os02g43530
Full	Chr2_26267211	2	26267211	6.33717		LOC_Os02g43530
Full	Chr2_26268463	2	26268463	6.56144
Full	Chr2_26268694	2	26268694	6.42826
Full	Chr2_26268964	2	26268964	7.43099
Full	Chr2_26269679	2	26269679	5.95604		LOC_Os02g43540
Full	Chr2_26269693	2	26269693	6.11607		LOC_Os02g43540
Full	Chr2_28206910	2	28206910	5.64468
Full	Chr3_869911	3	869911	5.60563		LOC_Os03g02440
Full	Chr3_1042422	3	1042422	5.98282
Full	Chr3_1044769	3	1044769	6.15261
Full	Chr3_1044988	3	1044988	6.22438
Full	Chr3_1048322	3	1048322	6.76305
Full	Chr3_1048332	3	1048332	6.83279
Full	Chr3_1048475	3	1048475	6.01794
Full	Chr3_1074194	3	1074194	5.85997		LOC_Os03g02762
Full	Chr3_1079379	3	1079379	5.92542	LOC_Os03g02762	LOC_Os03g02780
Full	Chr3_1079410	3	1079410	5.76819		LOC_Os03g02770
Full	Chr3_1082305	3	1082305	5.77188	LOC_Os03g02790
Full	Chr3_1179145	3	1179145	5.61245	LOC_Os03g02939
Full	Chr3_1648969	3	1648969	6.52517		LOC_Os03g03700
Full	Chr3_3600587	3	3600587	6.78661		LOC_Os03g07050
Full	Chr3_3611248	3	3611248	7.65893
Full	Chr3_3611482	3	3611482	6.42598
Full	Chr3_3627026	3	3627026	5.86453	LOC_Os03g07100	LOC_Os03g07090
Full	Chr3_4086352	3	4086352	7.04323
Full	Chr3_4135829	3	4135829	6.08296	LOC_Os03g08100
Full	Chr3_4139445	3	4139445	5.64095	LOC_Os03g08110
Full	Chr3_4159528	3	4159528	5.8601
Full	Chr3_4162978	3	4162978	6.07825
Full	Chr3_13637851	3	13637851	6.04503		LOC_Os03g24040
Full	Chr3_13638337	3	13638337	5.99489		LOC_Os03g24040
Full	Chr3_13639047	3	13639047	5.72025		LOC_Os03g24040
Full	Chr3_13639524	3	13639524	6.82876
Full	Chr3_13640207	3	13640207	6.00373
Full	Chr3_13640833	3	13640833	6.54192
Full	Chr3_13641335	3	13641335	5.63323
Full	Chr3_13641932	3	13641932	5.96973
Full	Chr3_13642346	3	13642346	5.69554
Full	Chr3_13642566	3	13642566	5.84709
Full	Chr3_13643234	3	13643234	5.72845
Full	Chr3_13643860	3	13643860	5.61792
Full	Chr3_13647553	3	13647553	5.95452
Full	Chr3_13647686	3	13647686	6.35285
Full	Chr3_13649184	3	13649184	6.56072
Full	Chr3_13649224	3	13649224	6.05223
Full	Chr3_13649452	3	13649452	5.86422
Full	Chr3_13649593	3	13649593	5.64715
Full	Chr3_13650018	3	13650018	5.83184
Full	Chr3_13652255	3	13652255	5.99836	LOC_Os03g24050
Full	Chr3_13653273	3	13653273	6.18915	LOC_Os03g24050
Full	Chr3_13653659	3	13653659	5.7501	LOC_Os03g24050
Full	Chr3_13654104	3	13654104	6.02076	LOC_Os03g24050
Full	Chr3_13680184	3	13680184	6.06232		LOC_Os03g24100
Full	Chr3_15079856	3	15079856	6.38991	LOC_Os03g26380
Full	Chr3_16817621	3	16817621	5.69462	LOC_Os03g29510
Full	Chr3_17072945	3	17072945	7.77995
Full	Chr3_17073250	3	17073250	5.64553
Full	Chr3_17088866	3	17088866	5.64627
Full	Chr3_17091367	3	17091367	5.65939		LOC_Os03g29980
Full	Chr3_17107534	3	17107534	5.72354		LOC_Os03g29990
Full	Chr3_17107960	3	17107960	5.62953		LOC_Os03g29990
Full	Chr3_17114732	3	17114732	6.08835		LOC_Os03g30000
Full	Chr3_17117613	3	17117613	5.60277
Full	Chr3_17119158	3	17119158	5.64405
Full	Chr3_17119619	3	17119619	5.64751	LOC_Os03g30010
Full	Chr3_17119645	3	17119645	6.45346	LOC_Os03g30010
Full	Chr3_17121464	3	17121464	6.59584		LOC_Os03g30010
Full	Chr3_17121507	3	17121507	5.62198		LOC_Os03g30010
Full	Chr3_17123994	3	17123994	6.07512
Full	Chr3_17125676	3	17125676	6.07247		LOC_Os03g30020
Full	Chr3_17126482	3	17126482	5.69726	LOC_Os03g30020
Full	Chr3_17126491	3	17126491	5.72662	LOC_Os03g30020
Full	Chr3_17126546	3	17126546	5.64286	LOC_Os03g30020
Full	Chr3_17126617	3	17126617	5.98258	LOC_Os03g30020
Full	Chr3_17128585	3	17128585	5.79092
Full	Chr3_17131537	3	17131537	5.64918
Full	Chr3_17136528	3	17136528	6.11701		LOC_Os03g30030
Full	Chr3_17137416	3	17137416	5.88908		LOC_Os03g30030
Full	Chr3_17142162	3	17142162	5.91434
Full	Chr3_17142185	3	17142185	5.73269
Full	Chr3_17180304	3	17180304	6.0032	LOC_Os03g30100
Full	Chr3_17180421	3	17180421	7.18063	LOC_Os03g30100
Full	Chr3_17180800	3	17180800	7.33753	LOC_Os03g30100
Full	Chr3_17182106	3	17182106	5.79799	LOC_Os03g30110
Full	Chr3_17184510	3	17184510	5.76861	LOC_Os03g30110
Full	Chr3_17186375	3	17186375	5.96173	LOC_Os03g30110
Full	Chr3_17275111	3	17275111	5.71832		LOC_Os03g30270
Full	Chr3_17279068	3	17279068	5.68884	LOC_Os03g30280
Full	Chr3_17281242	3	17281242	5.64467
Full	Chr3_17331481	3	17331481	5.60436
Full	Chr3_17351025	3	17351025	5.97739		LOC_Os03g30430
Full	Chr3_17355205	3	17355205	5.96249
Full	Chr3_17359637	3	17359637	5.91912		LOC_Os03g30440
Full	Chr3_17359645	3	17359645	5.82266		LOC_Os03g30440
Full	Chr3_17360011	3	17360011	5.72237		LOC_Os03g30440
Full	Chr3_17364562	3	17364562	5.85417	LOC_Os03g30450
Full	Chr3_17364975	3	17364975	5.70994	LOC_Os03g30450
Full	Chr3_17367439	3	17367439	5.6239	LOC_Os03g30450
Full	Chr3_17369480	3	17369480	5.706	LOC_Os03g30450
Full	Chr3_17370713	3	17370713	5.84816	LOC_Os03g30450
Full	Chr3_17372310	3	17372310	5.68324	LOC_Os03g30450
Full	Chr3_17372945	3	17372945	5.92662		LOC_Os03g30450
Full	Chr3_17373103	3	17373103	5.82188		LOC_Os03g30450
Full	Chr3_17374189	3	17374189	5.64884		LOC_Os03g30450
Full	Chr3_17390003	3	17390003	5.70662		LOC_Os03g30470
Full	Chr3_17390099	3	17390099	5.88295		LOC_Os03g30470
Full	Chr3_17390137	3	17390137	5.62501		LOC_Os03g30470
Full	Chr3_17392510	3	17392510	6.05993
Full	Chr3_17879911	3	17879911	5.65681
Full	Chr3_22276387	3	22276387	5.63318
Full	Chr3_22285969	3	22285969	5.67746	LOC_Os03g40110
Full	Chr3_22292077	3	22292077	5.73213	LOC_Os03g40110
Full	Chr3_22293819	3	22293819	5.90259		LOC_Os03g40110
Full	Chr3_22293933	3	22293933	6.05846		LOC_Os03g40110
Full	Chr3_22294249	3	22294249	5.87298		LOC_Os03g40110
Full	Chr3_22294797	3	22294797	5.69321
Full	Chr3_22295183	3	22295183	5.64552
Full	Chr3_22295738	3	22295738	6.07198	LOC_Os03g40120
Full	Chr3_22295739	3	22295739	6.70914	LOC_Os03g40120
Full	Chr3_22295763	3	22295763	5.60557	LOC_Os03g40120
Full	Chr3_22296038	3	22296038	6.35247		LOC_Os03g40120
Full	Chr3_22326133	3	22326133	6.07022
Full	Chr3_22329949	3	22329949	6.21023
Full	Chr3_22335182	3	22335182	6.08287
Full	Chr3_22336165	3	22336165	6.43644
Full	Chr3_22347515	3	22347515	5.74625
Full	Chr3_22359508	3	22359508	5.83053	LOC_Os03g40220
Full	Chr3_22408860	3	22408860	8.12067
Full	Chr3_23407941	3	23407941	6.01372
Full	Chr3_23625095	3	23625095	7.28046	LOC_Os03g42464
Full	Chr3_24969719	3	24969719	5.61048
Full	Chr3_25365932	3	25365932	7.06471	LOC_Os03g44930
Full	Chr4_986682	4	986682	5.9951	LOC_Os04g02620
Full	Chr4_989208	4	989208	7.45178		LOC_Os04g02630
Full	Chr4_993576	4	993576	5.71382
Full	Chr4_4914940	4	4914940	7.79608
Full	Chr4_8360249	4	8360249	5.8214		LOC_Os04g14860
Full	Chr4_19992648	4	19992648	5.95098		LOC_Os04g33030
Full	Chr4_19992804	4	19992804	6.17981		LOC_Os04g33030
Full	Chr4_19993510	4	19993510	9.32125		LOC_Os04g33030
Full	Chr4_19993511	4	19993511	9.27622		LOC_Os04g33030
Full	Chr4_19994028	4	19994028	8.04119		LOC_Os04g33030
Full	Chr4_19995908	4	19995908	8.0887	LOC_Os04g33030
Full	Chr4_19996522	4	19996522	8.60949
Full	Chr4_19996536	4	19996536	9.57952
Full	Chr4_19996538	4	19996538	9.53757
Full	Chr4_19996550	4	19996550	7.925
Full	Chr4_19996584	4	19996584	9.51082
Full	Chr4_19996759	4	19996759	9.02499
Full	Chr4_19997548	4	19997548	6.07886
Full	Chr4_19998021	4	19998021	9.94743
Full	Chr4_19998055	4	19998055	6.56617
Full	Chr4_19998076	4	19998076	6.86651
Full	Chr4_19998137	4	19998137	6.48733
Full	Chr4_19998148	4	19998148	7.70777
Full	Chr4_19998154	4	19998154	9.02261
Full	Chr4_19998203	4	19998203	8.9304
Full	Chr4_19998223	4	19998223	9.9549
Full	Chr4_19998327	4	19998327	8.53118
Full	Chr4_19998335	4	19998335	11.034
Full	Chr4_19998407	4	19998407	7.50518
Full	Chr4_19998567	4	19998567	9.43744
Full	Chr4_20000192	4	20000192	8.15004
Full	Chr4_20000281	4	20000281	8.20945
Full	Chr4_20000902	4	20000902	8.08844
Full	Chr4_20000981	4	20000981	8.91779
Full	Chr4_20001293	4	20001293	8.91225
Full	Chr4_20001529	4	20001529	7.83929
Full	Chr4_20001533	4	20001533	8.10084
Full	Chr4_20001931	4	20001931	7.22589
Full	Chr4_20002145	4	20002145	7.72022
Full	Chr4_20002310	4	20002310	7.84579
Full	Chr4_20003912	4	20003912	7.11361
Full	Chr4_20005540	4	20005540	6.77282		LOC_Os04g33040
Full	Chr4_20006762	4	20006762	8.08549	LOC_Os04g33040
Full	Chr4_20009696	4	20009696	7.38163		LOC_Os04g33050
Full	Chr4_20019844	4	20019844	6.27559
Full	Chr4_20020256	4	20020256	5.73474	LOC_Os04g33070
Full	Chr4_20020414	4	20020414	7.59553		LOC_Os04g33070
Full	Chr4_20021005	4	20021005	7.20819		LOC_Os04g33070
Full	Chr4_20023646	4	20023646	7.59316	LOC_Os04g33080
Full	Chr4_20025154	4	20025154	6.95146	LOC_Os04g33080	LOC_Os04g33080
Full	Chr4_20025465	4	20025465	6.05256		LOC_Os04g33080
Full	Chr4_20025631	4	20025631	7.29588		LOC_Os04g33080
Full	Chr4_20025678	4	20025678	7.92329		LOC_Os04g33080
Full	Chr4_20026209	4	20026209	7.25044		LOC_Os04g33080
Full	Chr4_20027213	4	20027213	8.2537		LOC_Os04g33080
Full	Chr4_20027956	4	20027956	7.06902
Full	Chr4_20028014	4	20028014	6.61115
Full	Chr4_20028314	4	20028314	7.28212
Full	Chr4_20028450	4	20028450	7.38758
Full	Chr4_20029208	4	20029208	7.65745
Full	Chr4_20029451	4	20029451	7.83627
Full	Chr4_20029574	4	20029574	7.18022
Full	Chr4_20029774	4	20029774	7.93321
Full	Chr4_20030704	4	20030704	7.12067
Full	Chr4_20032279	4	20032279	9.22571
Full	Chr4_20033803	4	20033803	8.4139
Full	Chr4_20034241	4	20034241	8.14514
Full	Chr4_20035184	4	20035184	6.91311	LOC_Os04g33090
Full	Chr4_20035480	4	20035480	7.28914	LOC_Os04g33090
Full	Chr4_20036253	4	20036253	5.74416	LOC_Os04g33090
Full	Chr4_20036484	4	20036484	7.70201	LOC_Os04g33090
Full	Chr4_20036531	4	20036531	7.68462	LOC_Os04g33090
Full	Chr4_20036577	4	20036577	6.18629		LOC_Os04g33090
Full	Chr4_20036863	4	20036863	7.57585		LOC_Os04g33090
Full	Chr4_20036929	4	20036929	6.50409		LOC_Os04g33090
Full	Chr4_20037066	4	20037066	7.79876		LOC_Os04g33090
Full	Chr4_20037159	4	20037159	7.72358		LOC_Os04g33090
Full	Chr4_20037180	4	20037180	6.58239		LOC_Os04g33090
Full	Chr4_20037327	4	20037327	8.25703		LOC_Os04g33090
Full	Chr4_20037414	4	20037414	7.73433		LOC_Os04g33090
Full	Chr4_20037452	4	20037452	5.96856		LOC_Os04g33090
Full	Chr4_20037528	4	20037528	7.68985		LOC_Os04g33090
Full	Chr4_20038895	4	20038895	7.38155	LOC_Os04g33100
Full	Chr4_20039599	4	20039599	7.61076
Full	Chr4_20039627	4	20039627	7.66652
Full	Chr4_20039913	4	20039913	6.23364
Full	Chr4_20040291	4	20040291	5.9352
Full	Chr4_20040319	4	20040319	5.76931
Full	Chr4_20040353	4	20040353	7.03041
Full	Chr4_20041177	4	20041177	7.33898
Full	Chr4_20042565	4	20042565	7.61066
Full	Chr4_20044720	4	20044720	7.39617
Full	Chr4_20044912	4	20044912	6.49825
Full	Chr4_20044962	4	20044962	7.28701
Full	Chr4_20045530	4	20045530	7.73787		LOC_Os04g33115
Full	Chr4_20048260	4	20048260	7.90002		LOC_Os04g33110
Full	Chr4_20048373	4	20048373	6.10523		LOC_Os04g33110
Full	Chr4_20048472	4	20048472	6.9714		LOC_Os04g33110
Full	Chr4_20048723	4	20048723	7.39262		LOC_Os04g33110
Full	Chr4_20048947	4	20048947	9.54779
Full	Chr4_20049822	4	20049822	6.38339	LOC_Os04g33120
Full	Chr4_20052256	4	20052256	7.34019	LOC_Os04g33120
Full	Chr4_20053567	4	20053567	7.74834		LOC_Os04g33120
Full	Chr4_20054066	4	20054066	7.75206		LOC_Os04g33120
Full	Chr4_20058680	4	20058680	7.15055
Full	Chr4_20061469	4	20061469	7.33496
Full	Chr4_20061586	4	20061586	7.46041
Full	Chr4_20061677	4	20061677	7.66434
Full	Chr4_20061767	4	20061767	7.72797
Full	Chr4_20062020	4	20062020	7.45967	LOC_Os04g33140
Full	Chr4_20062070	4	20062070	7.58454	LOC_Os04g33140
Full	Chr4_20062504	4	20062504	6.54619	LOC_Os04g33140
Full	Chr4_20062553	4	20062553	7.45679	LOC_Os04g33140
Full	Chr4_20062610	4	20062610	7.79274	LOC_Os04g33140
Full	Chr4_20062707	4	20062707	7.58242	LOC_Os04g33140
Full	Chr4_20062750	4	20062750	8.42142	LOC_Os04g33140
Full	Chr4_20062932	4	20062932	6.71428	LOC_Os04g33140
Full	Chr4_20063052	4	20063052	6.99491	LOC_Os04g33140
Full	Chr4_20063068	4	20063068	7.29416	LOC_Os04g33140
Full	Chr4_20063198	4	20063198	6.89835	LOC_Os04g33140
Full	Chr4_20063419	4	20063419	9.64143	LOC_Os04g33140
Full	Chr4_20063838	4	20063838	7.27518	LOC_Os04g33140
Full	Chr4_20064010	4	20064010	7.57817	LOC_Os04g33140
Full	Chr4_20064015	4	20064015	7.03824	LOC_Os04g33140
Full	Chr4_20064274	4	20064274	7.43154		LOC_Os04g33140
Full	Chr4_20064321	4	20064321	7.86083		LOC_Os04g33140
Full	Chr4_20064326	4	20064326	8.18476		LOC_Os04g33140
Full	Chr4_20064380	4	20064380	7.90594		LOC_Os04g33140
Full	Chr4_20064438	4	20064438	7.5467		LOC_Os04g33140
Full	Chr4_20064491	4	20064491	6.85262		LOC_Os04g33140
Full	Chr4_20064852	4	20064852	6.4681		LOC_Os04g33140
Full	Chr4_20064934	4	20064934	7.3992		LOC_Os04g33140
Full	Chr4_20064960	4	20064960	6.18115		LOC_Os04g33140
Full	Chr4_20065200	4	20065200	6.96748	LOC_Os04g33150	LOC_Os04g33140
Full	Chr4_20066724	4	20066724	7.40674		LOC_Os04g33150
Full	Chr4_20067109	4	20067109	7.60562		LOC_Os04g33150
Full	Chr4_20067427	4	20067427	6.86706		LOC_Os04g33150
Full	Chr4_20067469	4	20067469	6.93282		LOC_Os04g33150
Full	Chr4_20068353	4	20068353	7.9464		LOC_Os04g33150
Full	Chr4_20068420	4	20068420	8.90405		LOC_Os04g33150
Full	Chr4_20068441	4	20068441	7.86291		LOC_Os04g33150
Full	Chr4_20068528	4	20068528	5.97833		LOC_Os04g33150
Full	Chr4_20068573	4	20068573	7.41734		LOC_Os04g33150
Full	Chr4_20068856	4	20068856	7.44594		LOC_Os04g33160
Full	Chr4_20071106	4	20071106	7.6916		LOC_Os04g33170
Full	Chr4_20072303	4	20072303	8.12494		LOC_Os04g33170
Full	Chr4_20073428	4	20073428	9.08046
Full	Chr4_20074700	4	20074700	7.65401		LOC_Os04g33180
Full	Chr4_20077841	4	20077841	7.30908	LOC_Os04g33190
Full	Chr4_20078021	4	20078021	7.03956	LOC_Os04g33190
Full	Chr4_20078285	4	20078285	7.01666	LOC_Os04g33190
Full	Chr4_20079333	4	20079333	7.40521	LOC_Os04g33190
Full	Chr4_20080887	4	20080887	7.24492	LOC_Os04g33190
Full	Chr4_20080966	4	20080966	8.12107	LOC_Os04g33190
Full	Chr4_20081412	4	20081412	7.62439	LOC_Os04g33190
Full	Chr4_20083336	4	20083336	6.58744
Full	Chr4_20083348	4	20083348	6.50961
Full	Chr4_20085731	4	20085731	5.96502	LOC_Os04g33200
Full	Chr4_20087949	4	20087949	6.32141	LOC_Os04g33200	LOC_Os04g33200
Full	Chr4_20088170	4	20088170	6.16474	LOC_Os04g33200	LOC_Os04g33200
Full	Chr4_20088850	4	20088850	6.43262	LOC_Os04g33200	LOC_Os04g33200
Full	Chr4_20090619	4	20090619	6.83873	LOC_Os04g33200
Full	Chr4_20092655	4	20092655	6.15442		LOC_Os04g33200
Full	Chr4_20092924	4	20092924	6.17363		LOC_Os04g33200
Full	Chr4_20092983	4	20092983	6.07305		LOC_Os04g33200
Full	Chr4_20093238	4	20093238	6.63135		LOC_Os04g33200
Full	Chr4_20093317	4	20093317	7.19472		LOC_Os04g33200
Full	Chr4_20093550	4	20093550	5.71755		LOC_Os04g33200
Full	Chr4_20093788	4	20093788	6.0042		LOC_Os04g33200
Full	Chr4_20094199	4	20094199	6.01795	LOC_Os04g33210
Full	Chr4_20094211	4	20094211	6.09921	LOC_Os04g33210
Full	Chr4_20095821	4	20095821	5.83391	LOC_Os04g33210
Full	Chr4_20099345	4	20099345	6.20449	LOC_Os04g33210
Full	Chr4_20100944	4	20100944	6.19466	LOC_Os04g33220
Full	Chr4_20101598	4	20101598	6.13049	LOC_Os04g33220
Full	Chr4_20103074	4	20103074	7.40237		LOC_Os04g33220
Full	Chr4_20103449	4	20103449	6.2773		LOC_Os04g33220
Full	Chr4_20103575	4	20103575	6.23926		LOC_Os04g33220
Full	Chr4_20103668	4	20103668	6.18819		LOC_Os04g33220
Full	Chr4_20103781	4	20103781	5.6387		LOC_Os04g33220
Full	Chr4_20104225	4	20104225	6.33903		LOC_Os04g33220
Full	Chr4_20104536	4	20104536	6.29197		LOC_Os04g33220
Full	Chr4_20105256	4	20105256	5.99336	LOC_Os04g33230
Full	Chr4_20105332	4	20105332	5.96667	LOC_Os04g33230
Full	Chr4_20105362	4	20105362	5.64998	LOC_Os04g33230
Full	Chr4_20105402	4	20105402	6.37351	LOC_Os04g33230
Full	Chr4_20105433	4	20105433	6.5144	LOC_Os04g33230
Full	Chr4_20105535	4	20105535	6.18593	LOC_Os04g33230
Full	Chr4_20105598	4	20105598	6.90562	LOC_Os04g33230
Full	Chr4_20106404	4	20106404	6.19543	LOC_Os04g33230
Full	Chr4_20106827	4	20106827	5.73012	LOC_Os04g33230
Full	Chr4_20106947	4	20106947	5.61331	LOC_Os04g33230
Full	Chr4_20107421	4	20107421	6.33497	LOC_Os04g33230
Full	Chr4_20108242	4	20108242	5.75416	LOC_Os04g33230
Full	Chr4_20108456	4	20108456	6.23292	LOC_Os04g33230
Full	Chr4_20108563	4	20108563	5.93823		LOC_Os04g33230
Full	Chr4_20108593	4	20108593	5.76969		LOC_Os04g33230
Full	Chr4_20108790	4	20108790	5.9739		LOC_Os04g33230
Full	Chr4_20109180	4	20109180	6.19853		LOC_Os04g33230
Full	Chr4_20109271	4	20109271	6.00462		LOC_Os04g33230
Full	Chr4_20111268	4	20111268	6.33984		LOC_Os04g33240
Full	Chr4_20111273	4	20111273	6.33392		LOC_Os04g33240
Full	Chr4_20111517	4	20111517	5.98178		LOC_Os04g33240
Full	Chr4_20112063	4	20112063	6.36752		LOC_Os04g33240
Full	Chr4_22002866	4	22002866	6.27868
Full	Chr4_27986021	4	27986021	5.74296	LOC_Os04g47120
Full	Chr4_27987393	4	27987393	6.02847	LOC_Os04g47120
Full	Chr4_27987440	4	27987440	6.19785	LOC_Os04g47120
Full	Chr4_27988771	4	27988771	5.7496	LOC_Os04g47120
Full	Chr4_27990870	4	27990870	5.65703	LOC_Os04g47130
Full	Chr4_27992804	4	27992804	5.80694	LOC_Os04g47140	LOC_Os04g47130
Full	Chr4_27993051	4	27993051	6.1633	LOC_Os04g47140	LOC_Os04g47130
Full	Chr4_27994025	4	27994025	6.02603	LOC_Os04g47140	LOC_Os04g47130
Full	Chr4_27994195	4	27994195	5.99208	LOC_Os04g47140	LOC_Os04g47130
Full	Chr4_27994292	4	27994292	5.96376	LOC_Os04g47140	LOC_Os04g47130
Full	Chr4_27999079	4	27999079	5.75501	LOC_Os04g47150
Full	Chr4_28008057	4	28008057	6.09062
Full	Chr4_28025700	4	28025700	5.71704
Full	Chr4_28025729	4	28025729	5.68612
Full	Chr4_28026929	4	28026929	5.72056	LOC_Os04g47190
Full	Chr4_28027144	4	28027144	6.15849	LOC_Os04g47190
Full	Chr4_28028067	4	28028067	5.61298	LOC_Os04g47190
Full	Chr4_28029034	4	28029034	5.95856	LOC_Os04g47190
Full	Chr4_28029542	4	28029542	6.05516	LOC_Os04g47190
Full	Chr4_28031587	4	28031587	5.82445		LOC_Os04g47190
Full	Chr4_28037240	4	28037240	5.78564
Full	Chr4_28037465	4	28037465	6.23293
Full	Chr4_28045025	4	28045025	5.91516		LOC_Os04g47220
Full	Chr4_28045651	4	28045651	5.61359		LOC_Os04g47220
Full	Chr4_28045675	4	28045675	6.30276		LOC_Os04g47220
Full	Chr4_28046072	4	28046072	6.55331		LOC_Os04g47220
Full	Chr4_28046474	4	28046474	6.03277		LOC_Os04g47220
Full	Chr4_28046843	4	28046843	5.92957	LOC_Os04g47220
Full	Chr4_28049745	4	28049745	5.62033	LOC_Os04g47240
Full	Chr4_28057565	4	28057565	6.04051		LOC_Os04g47240
Full	Chr4_28058125	4	28058125	6.25884		LOC_Os04g47240
Full	Chr4_28059539	4	28059539	5.64961
Full	Chr4_28059842	4	28059842	6.16984
Full	Chr4_28062663	4	28062663	5.79371	LOC_Os04g47250
Full	Chr4_28064608	4	28064608	5.60322		LOC_Os04g47250
Full	Chr4_28064639	4	28064639	5.6712		LOC_Os04g47250
Full	Chr4_28066786	4	28066786	5.75444	LOC_Os04g47260
Full	Chr4_28071156	4	28071156	5.65048		LOC_Os04g47270
Full	Chr4_28074912	4	28074912	6.03768		LOC_Os04g47280
Full	Chr4_28078201	4	28078201	5.81359	LOC_Os04g47290
Full	Chr4_28079524	4	28079524	5.68234	LOC_Os04g47290
Full	Chr4_28082398	4	28082398	5.70661		LOC_Os04g47300
Full	Chr4_28083490	4	28083490	5.89567		LOC_Os04g47300
Full	Chr4_28084627	4	28084627	5.66848	LOC_Os04g47310
Full	Chr4_28085137	4	28085137	5.75241	LOC_Os04g47310
Full	Chr4_28086169	4	28086169	5.68838
Full	Chr4_28086885	4	28086885	5.81564
Full	Chr4_28086887	4	28086887	5.65068
Full	Chr4_28089987	4	28089987	5.93914		LOC_Os04g47320
Full	Chr4_28090108	4	28090108	5.77088		LOC_Os04g47320
Full	Chr4_28090205	4	28090205	5.75032		LOC_Os04g47320
Full	Chr4_28094928	4	28094928	5.68213	LOC_Os04g47320
Full	Chr4_28096978	4	28096978	5.83994	LOC_Os04g47330
Full	Chr4_28098691	4	28098691	6.17614		LOC_Os04g47330
Full	Chr4_28101284	4	28101284	5.60507
Full	Chr4_28101287	4	28101287	5.87425
Full	Chr4_28102105	4	28102105	5.60012
Full	Chr4_28102486	4	28102486	5.73901
Full	Chr4_28106050	4	28106050	6.23125	LOC_Os04g47350
Full	Chr4_28106204	4	28106204	5.74471	LOC_Os04g47350
Full	Chr4_28109420	4	28109420	5.92788	LOC_Os04g47360	LOC_Os04g47350
Full	Chr4_28110036	4	28110036	6.0771	LOC_Os04g47360
Full	Chr4_28112443	4	28112443	5.6377	LOC_Os04g47360
Full	Chr4_28113296	4	28113296	5.87727	LOC_Os04g47360	LOC_Os04g47370
Full	Chr4_28113350	4	28113350	6.05289	LOC_Os04g47360	LOC_Os04g47370
Full	Chr4_28113355	4	28113355	6.76172	LOC_Os04g47360	LOC_Os04g47370
Full	Chr4_28113410	4	28113410	6.0463	LOC_Os04g47360	LOC_Os04g47370
Full	Chr4_28113521	4	28113521	5.69439	LOC_Os04g47360	LOC_Os04g47370
Full	Chr4_28113771	4	28113771	5.67012		LOC_Os04g47370
Full	Chr4_28114071	4	28114071	5.92998		LOC_Os04g47370
Full	Chr4_28114285	4	28114285	6.04882		LOC_Os04g47370
Full	Chr4_28116360	4	28116360	6.0732	LOC_Os04g47370
Full	Chr4_28116438	4	28116438	5.97548	LOC_Os04g47370
Full	Chr4_28117801	4	28117801	5.63028
Full	Chr4_28118300	4	28118300	6.08249	LOC_Os04g47380
Full	Chr4_28118861	4	28118861	6.00205	LOC_Os04g47380
Full	Chr4_28120594	4	28120594	6.06675	LOC_Os04g47380
Full	Chr4_28120766	4	28120766	6.34657	LOC_Os04g47380
Full	Chr4_28120998	4	28120998	6.39357	LOC_Os04g47380
Full	Chr4_28121192	4	28121192	6.03958	LOC_Os04g47380
Full	Chr4_28121206	4	28121206	5.9154	LOC_Os04g47380
Full	Chr4_28122407	4	28122407	5.82088	LOC_Os04g47380
Full	Chr4_28122766	4	28122766	7.14541		LOC_Os04g47380
Full	Chr4_28122888	4	28122888	6.29919		LOC_Os04g47380
Full	Chr4_28123094	4	28123094	5.68979		LOC_Os04g47380
Full	Chr4_28123459	4	28123459	5.66976		LOC_Os04g47380
Full	Chr4_28123522	4	28123522	5.75232		LOC_Os04g47380
Full	Chr4_28124004	4	28124004	6.02899	LOC_Os04g47390	LOC_Os04g47380
Full	Chr4_28124282	4	28124282	6.00506	LOC_Os04g47390	LOC_Os04g47380
Full	Chr4_28125419	4	28125419	6.36748		LOC_Os04g47390
Full	Chr4_28125441	4	28125441	5.96775		LOC_Os04g47390
Full	Chr4_28125629	4	28125629	6.16868		LOC_Os04g47390
Full	Chr4_28126294	4	28126294	5.69428		LOC_Os04g47390
Full	Chr4_28126428	4	28126428	5.83081		LOC_Os04g47390
Full	Chr4_28126959	4	28126959	5.83601	LOC_Os04g47400	LOC_Os04g47390
Full	Chr4_28128319	4	28128319	6.28543	LOC_Os04g47400
Full	Chr4_28128320	4	28128320	6.0488	LOC_Os04g47400
Full	Chr4_28128321	4	28128321	6.21303	LOC_Os04g47400
Full	Chr4_28128433	4	28128433	5.78341	LOC_Os04g47400
Full	Chr4_28128550	4	28128550	5.8297	LOC_Os04g47400
Full	Chr4_28129196	4	28129196	5.91697	LOC_Os04g47400	LOC_Os04g47410
Full	Chr4_28129385	4	28129385	5.69167	LOC_Os04g47400	LOC_Os04g47410
Full	Chr4_28129390	4	28129390	5.82979	LOC_Os04g47400	LOC_Os04g47410
Full	Chr4_28129423	4	28129423	5.99206	LOC_Os04g47400	LOC_Os04g47410
Full	Chr4_28129434	4	28129434	5.80503	LOC_Os04g47400	LOC_Os04g47410
Full	Chr4_28129498	4	28129498	5.82866	LOC_Os04g47400	LOC_Os04g47410
Full	Chr4_28131158	4	28131158	6.05608	LOC_Os04g47410	LOC_Os04g47400
Full	Chr4_28131172	4	28131172	5.6727	LOC_Os04g47410	LOC_Os04g47400
Full	Chr4_28132172	4	28132172	5.75916	LOC_Os04g47410	LOC_Os04g47400
Full	Chr4_28132177	4	28132177	5.77379	LOC_Os04g47410	LOC_Os04g47400
Full	Chr4_28132238	4	28132238	5.62751	LOC_Os04g47410	LOC_Os04g47400
Full	Chr4_28135762	4	28135762	6.522	LOC_Os04g47410
Full	Chr4_28137059	4	28137059	5.61314
Full	Chr4_28137157	4	28137157	5.65999
Full	Chr4_28137325	4	28137325	5.97487
Full	Chr4_28137339	4	28137339	5.87571
Full	Chr4_28137374	4	28137374	6.14944
Full	Chr4_28137414	4	28137414	6.07925
Full	Chr4_28137475	4	28137475	5.88366
Full	Chr4_28137491	4	28137491	5.65424
Full	Chr4_28139376	4	28139376	5.66803	LOC_Os04g47420
Full	Chr4_28140308	4	28140308	5.87034		LOC_Os04g47420
Full	Chr4_28140468	4	28140468	5.65805		LOC_Os04g47420
Full	Chr4_28140514	4	28140514	5.66833		LOC_Os04g47420
Full	Chr4_28140544	4	28140544	5.74039		LOC_Os04g47420
Full	Chr4_28140980	4	28140980	5.76778		LOC_Os04g47420
Full	Chr4_28146792	4	28146792	5.81656
Full	Chr4_28148145	4	28148145	5.81596
Full	Chr4_28148845	4	28148845	5.6322
Full	Chr4_28149817	4	28149817	5.86819
Full	Chr4_28149824	4	28149824	6.11992
Full	Chr4_28149833	4	28149833	6.23262
Full	Chr4_28149863	4	28149863	5.65934
Full	Chr4_28150951	4	28150951	5.84476
Full	Chr4_28151147	4	28151147	5.83057
Full	Chr4_28152591	4	28152591	6.17889
Full	Chr4_28153428	4	28153428	5.82865
Full	Chr4_28153962	4	28153962	5.95388
Full	Chr4_28154269	4	28154269	5.80652		LOC_Os04g47450
Full	Chr4_28154966	4	28154966	5.93435		LOC_Os04g47450
Full	Chr4_28155118	4	28155118	6.69722		LOC_Os04g47450
Full	Chr4_28155131	4	28155131	5.75767		LOC_Os04g47450
Full	Chr4_28155557	4	28155557	5.8585		LOC_Os04g47450
Full	Chr4_28155912	4	28155912	6.20614		LOC_Os04g47450
Full	Chr4_28157634	4	28157634	6.02794
Full	Chr4_28158082	4	28158082	6.18368
Full	Chr4_28158417	4	28158417	5.71313
Full	Chr4_28158527	4	28158527	5.60746
Full	Chr4_28158547	4	28158547	5.75637
Full	Chr4_28158548	4	28158548	5.77119
Full	Chr4_28158612	4	28158612	5.71763
Full	Chr4_28178353	4	28178353	6.68612		LOC_Os04g47490
Full	Chr4_28190295	4	28190295	5.70283
Full	Chr4_31212801	4	31212801	6.66502	LOC_Os04g52479
Full	Chr4_31233641	4	31233641	5.7508
Full	Chr4_31233676	4	31233676	9.75344
Full	Chr4_31372559	4	31372559	5.6871
Full	Chr5_197455	5	197455	5.63103		LOC_Os05g01300
Full	Chr5_332906	5	332906	6.00513
Full	Chr5_333043	5	333043	5.67771
Full	Chr5_333113	5	333113	5.76
Full	Chr5_333194	5	333194	5.62023
Full	Chr5_333289	5	333289	5.93885
Full	Chr5_334917	5	334917	5.9148
Full	Chr5_337479	5	337479	5.76572		LOC_Os05g01570
Full	Chr5_5481440	5	5481440	6.30548	LOC_Os05g09708
Full	Chr5_5518378	5	5518378	5.73139		LOC_Os05g09732
Full	Chr5_5592611	5	5592611	9.18513
Full	Chr5_5592638	5	5592638	6.29654
Full	Chr5_5802128	5	5802128	6.29868
Full	Chr5_6225817	5	6225817	5.95162	LOC_Os05g11080
Full	Chr5_16383338	5	16383338	6.21732
Full	Chr5_25479044	5	25479044	5.65003	LOC_Os05g43830
Full	Chr5_25479276	5	25479276	6.08576	LOC_Os05g43830
Full	Chr5_25481179	5	25481179	7.41151	LOC_Os05g43830
Full	Chr5_25495181	5	25495181	6.23645
Full	Chr5_27590853	5	27590853	6.23279
Full	Chr5_27648802	5	27648802	6.34407	LOC_Os05g48240
Full	Chr6_739904	6	739904	5.62356
Full	Chr6_749560	6	749560	5.84062
Full	Chr6_750051	6	750051	7.3597
Full	Chr6_750407	6	750407	6.226
Full	Chr6_751126	6	751126	6.00138		LOC_Os06g02270
Full	Chr6_769711	6	769711	5.67774
Full	Chr6_770777	6	770777	5.63426
Full	Chr6_770938	6	770938	5.74138
Full	Chr6_771604	6	771604	5.67222
Full	Chr6_786062	6	786062	5.71242
Full	Chr6_845314	6	845314	6.99878		LOC_Os06g02440
Full	Chr6_846539	6	846539	5.76053	LOC_Os06g02450
Full	Chr6_1055065	6	1055065	5.75693	LOC_Os06g02870	LOC_Os06g02880
Full	Chr6_1082715	6	1082715	5.68027
Full	Chr6_1133629	6	1133629	7.45531
Full	Chr6_1133703	6	1133703	6.57072
Full	Chr6_1133960	6	1133960	7.11053
Full	Chr6_1133962	6	1133962	7.18995
Full	Chr6_1134237	6	1134237	6.30725
Full	Chr6_1134472	6	1134472	7.17762
Full	Chr6_1134752	6	1134752	7.25305
Full	Chr6_1135055	6	1135055	6.23026
Full	Chr6_1135611	6	1135611	5.8931		LOC_Os06g03080
Full	Chr6_1135872	6	1135872	6.08621		LOC_Os06g03080
Full	Chr6_1136374	6	1136374	7.82354		LOC_Os06g03080
Full	Chr6_1137363	6	1137363	5.97999	LOC_Os06g03080
Full	Chr6_1139007	6	1139007	6.4562
Full	Chr6_1139338	6	1139338	6.79278
Full	Chr6_1139457	6	1139457	7.18942
Full	Chr6_1139880	6	1139880	7.66767
Full	Chr6_1139949	6	1139949	7.92466
Full	Chr6_1140278	6	1140278	7.16373
Full	Chr6_1140781	6	1140781	6.24767
Full	Chr6_1140803	6	1140803	6.46298
Full	Chr6_1140886	6	1140886	7.33211
Full	Chr6_1141047	6	1141047	6.99609
Full	Chr6_1141057	6	1141057	7.12678
Full	Chr6_1141567	6	1141567	7.03814
Full	Chr6_1141934	6	1141934	7.2232
Full	Chr6_1141963	6	1141963	7.35457
Full	Chr6_1142969	6	1142969	7.0195	LOC_Os06g03090
Full	Chr6_1143197	6	1143197	6.70748		LOC_Os06g03090
Full	Chr6_1143309	6	1143309	7.02244		LOC_Os06g03090
Full	Chr6_1213955	6	1213955	6.19558
Full	Chr6_1213961	6	1213961	6.48328
Full	Chr6_1214773	6	1214773	6.83918
Full	Chr6_1214882	6	1214882	6.4291
Full	Chr6_1216337	6	1216337	5.88933
Full	Chr6_1216489	6	1216489	6.1841
Full	Chr6_1217228	6	1217228	6.36918
Full	Chr6_1220562	6	1220562	6.1292		LOC_Os06g03220
Full	Chr6_1220671	6	1220671	6.29055		LOC_Os06g03220
Full	Chr6_1385882	6	1385882	7.15928	LOC_Os06g03580
Full	Chr6_1388767	6	1388767	6.48684
Full	Chr6_1397096	6	1397096	6.45275		LOC_Os06g03600
Full	Chr6_1397220	6	1397220	9.43928		LOC_Os06g03600
Full	Chr6_1422493	6	1422493	7.03358		LOC_Os06g03650
Full	Chr6_1433007	6	1433007	6.86928		LOC_Os06g03670
Full	Chr6_1445168	6	1445168	5.78307		LOC_Os06g03676
Full	Chr6_1450445	6	1450445	5.686		LOC_Os06g03682
Full	Chr6_1450551	6	1450551	5.87386		LOC_Os06g03682
Full	Chr6_1451430	6	1451430	6.4361
Full	Chr6_1454536	6	1454536	6.05459		LOC_Os06g03690
Full	Chr6_1456350	6	1456350	6.29037	LOC_Os06g03690
Full	Chr6_1459066	6	1459066	5.66753		LOC_Os06g03700
Full	Chr6_1459130	6	1459130	5.73618		LOC_Os06g03700
Full	Chr6_1459254	6	1459254	5.75796	LOC_Os06g03700
Full	Chr6_1459328	6	1459328	6.29946	LOC_Os06g03700
Full	Chr6_1465866	6	1465866	5.70998	LOC_Os06g03710
Full	Chr6_1474743	6	1474743	5.65964		LOC_Os06g03740
Full	Chr6_1478332	6	1478332	6.04482		LOC_Os06g03750
Full	Chr6_1480661	6	1480661	5.61815	LOC_Os06g03750
Full	Chr6_1488064	6	1488064	6.03084	LOC_Os06g03760
Full	Chr6_1489635	6	1489635	5.82946	LOC_Os06g03760
Full	Chr6_1489754	6	1489754	5.75042	LOC_Os06g03760
Full	Chr6_1489949	6	1489949	5.88025	LOC_Os06g03760
Full	Chr6_1490030	6	1490030	5.66055	LOC_Os06g03760
Full	Chr6_1490783	6	1490783	6.6353		LOC_Os06g03760
Full	Chr6_1490847	6	1490847	5.72762		LOC_Os06g03760
Full	Chr6_1490872	6	1490872	6.64168		LOC_Os06g03760
Full	Chr6_1491177	6	1491177	5.70269		LOC_Os06g03760
Full	Chr6_1491280	6	1491280	6.24383		LOC_Os06g03760
Full	Chr6_1491671	6	1491671	5.89692		LOC_Os06g03760
Full	Chr6_1491771	6	1491771	6.1444		LOC_Os06g03760
Full	Chr6_1514439	6	1514439	5.68318	LOC_Os06g03790
Full	Chr6_1518211	6	1518211	5.77458
Full	Chr6_1518927	6	1518927	6.29283		LOC_Os06g03800
Full	Chr6_1521546	6	1521546	6.17986	LOC_Os06g03800
Full	Chr6_1522205	6	1522205	5.93256	LOC_Os06g03800
Full	Chr6_1522214	6	1522214	5.95663	LOC_Os06g03800
Full	Chr6_1525962	6	1525962	6.72916	LOC_Os06g03800
Full	Chr6_1526267	6	1526267	8.05813
Full	Chr6_1527617	6	1527617	8.26675	LOC_Os06g03810
Full	Chr6_1528615	6	1528615	8.4934		LOC_Os06g03810
Full	Chr6_1528878	6	1528878	8.14925		LOC_Os06g03810
Full	Chr6_1529530	6	1529530	7.33017		LOC_Os06g03810
Full	Chr6_1529649	6	1529649	8.67088		LOC_Os06g03820
Full	Chr6_1529682	6	1529682	8.76245		LOC_Os06g03820
Full	Chr6_1529769	6	1529769	7.66076		LOC_Os06g03820
Full	Chr6_1530270	6	1530270	6.50396	LOC_Os06g03820
Full	Chr6_1532038	6	1532038	7.27253
Full	Chr6_1532638	6	1532638	8.03614
Full	Chr6_1534765	6	1534765	9.43572
Full	Chr6_1534792	6	1534792	8.57543
Full	Chr6_1534815	6	1534815	8.7604
Full	Chr6_1534828	6	1534828	8.22663
Full	Chr6_1534934	6	1534934	10.5937
Full	Chr6_1534961	6	1534961	9.94221
Full	Chr6_1535452	6	1535452	8.99281
Full	Chr6_1535584	6	1535584	9.52951
Full	Chr6_1537064	6	1537064	8.60245		LOC_Os06g03830
Full	Chr6_1538322	6	1538322	5.85027		LOC_Os06g03830
Full	Chr6_1538501	6	1538501	8.53767		LOC_Os06g03830
Full	Chr6_1539808	6	1539808	9.80276	LOC_Os06g03830
Full	Chr6_1540700	6	1540700	7.52407	LOC_Os06g03830
Full	Chr6_1541609	6	1541609	8.34493	LOC_Os06g03830
Full	Chr6_1541795	6	1541795	5.61292	LOC_Os06g03830
Full	Chr6_1542458	6	1542458	7.80838
Full	Chr6_1542978	6	1542978	8.2779
Full	Chr6_1544024	6	1544024	8.21372
Full	Chr6_1544076	6	1544076	7.82548	LOC_Os06g03840
Full	Chr6_1544654	6	1544654	8.27873	LOC_Os06g03840
Full	Chr6_1544758	6	1544758	7.01271	LOC_Os06g03840
Full	Chr6_1546009	6	1546009	7.70843	LOC_Os06g03840
Full	Chr6_1546206	6	1546206	8.0551	LOC_Os06g03840
Full	Chr6_1546456	6	1546456	8.01257		LOC_Os06g03840
Full	Chr6_1546592	6	1546592	7.9756		LOC_Os06g03840
Full	Chr6_1546909	6	1546909	7.46155		LOC_Os06g03840
Full	Chr6_1547968	6	1547968	8.399	LOC_Os06g03850	LOC_Os06g03840
Full	Chr6_1548678	6	1548678	7.70167	LOC_Os06g03850
Full	Chr6_1548763	6	1548763	8.24426	LOC_Os06g03850
Full	Chr6_1549537	6	1549537	8.34901	LOC_Os06g03850
Full	Chr6_1550093	6	1550093	7.8144	LOC_Os06g03850
Full	Chr6_1551259	6	1551259	6.26325		LOC_Os06g03850
Full	Chr6_1551288	6	1551288	7.84014		LOC_Os06g03850
Full	Chr6_1551302	6	1551302	6.41265		LOC_Os06g03850
Full	Chr6_1551304	6	1551304	6.91349		LOC_Os06g03850
Full	Chr6_1551365	6	1551365	7.19012		LOC_Os06g03850
Full	Chr6_1551543	6	1551543	7.07986		LOC_Os06g03850
Full	Chr6_1551974	6	1551974	8.54831		LOC_Os06g03850
Full	Chr6_1552859	6	1552859	7.05675
Full	Chr6_1552940	6	1552940	7.25685		LOC_Os06g03860
Full	Chr6_1554688	6	1554688	7.63198		LOC_Os06g03860
Full	Chr6_1555847	6	1555847	8.43251	LOC_Os06g03860
Full	Chr6_1557321	6	1557321	8.10061	LOC_Os06g03860
Full	Chr6_1558003	6	1558003	8.29317	LOC_Os06g03860
Full	Chr6_1561058	6	1561058	8.18127	LOC_Os06g03860
Full	Chr6_1562232	6	1562232	9.40684
Full	Chr6_1563144	6	1563144	10.0574
Full	Chr6_1563843	6	1563843	8.81528		LOC_Os06g03890
Full	Chr6_1564213	6	1564213	9.73097		LOC_Os06g03890
Full	Chr6_1564681	6	1564681	9.3388		LOC_Os06g03890
Full	Chr6_1564932	6	1564932	9.47601	LOC_Os06g03880	LOC_Os06g03890
Full	Chr6_1564965	6	1564965	9.05715	LOC_Os06g03880	LOC_Os06g03890
Full	Chr6_1566199	6	1566199	8.98434	LOC_Os06g03890	LOC_Os06g03880
Full	Chr6_1566259	6	1566259	8.79926		LOC_Os06g03880
Full	Chr6_1567382	6	1567382	9.47625
Full	Chr6_1567383	6	1567383	9.62992
Full	Chr6_1567719	6	1567719	8.51189
Full	Chr6_1568721	6	1568721	6.34304
Full	Chr6_1569089	6	1569089	6.77807
Full	Chr6_1571204	6	1571204	9.52611		LOC_Os06g03900
Full	Chr6_1572583	6	1572583	8.55071	LOC_Os06g03900
Full	Chr6_1572686	6	1572686	8.1004	LOC_Os06g03900
Full	Chr6_1577376	6	1577376	8.66978		LOC_Os06g03910
Full	Chr6_1579398	6	1579398	8.25275		LOC_Os06g03920
Full	Chr6_1579419	6	1579419	8.21653		LOC_Os06g03920
Full	Chr6_1580067	6	1580067	9.20008		LOC_Os06g03920
Full	Chr6_1587275	6	1587275	8.22588		LOC_Os06g03930
Full	Chr6_1587310	6	1587310	6.66453		LOC_Os06g03930
Full	Chr6_1587602	6	1587602	7.37233		LOC_Os06g03930
Full	Chr6_1587997	6	1587997	9.15326		LOC_Os06g03940
Full	Chr6_1590261	6	1590261	8.54112	LOC_Os06g03940
Full	Chr6_1590297	6	1590297	7.87194	LOC_Os06g03940
Full	Chr6_1591149	6	1591149	8.90485	LOC_Os06g03940
Full	Chr6_1593697	6	1593697	9.0966	LOC_Os06g03940
Full	Chr6_1597182	6	1597182	9.3386
Full	Chr6_1598149	6	1598149	9.17625
Full	Chr6_1600798	6	1600798	9.13766	LOC_Os06g03960
Full	Chr6_1600846	6	1600846	8.57889	LOC_Os06g03960
Full	Chr6_1600849	6	1600849	7.14547	LOC_Os06g03960
Full	Chr6_1601405	6	1601405	7.86248	LOC_Os06g03960
Full	Chr6_1602746	6	1602746	8.89364		LOC_Os06g03960
Full	Chr6_1603605	6	1603605	10.1869		LOC_Os06g03960
Full	Chr6_1603644	6	1603644	9.85557		LOC_Os06g03960
Full	Chr6_1603679	6	1603679	10.0243		LOC_Os06g03960
Full	Chr6_1603759	6	1603759	10.8259		LOC_Os06g03960
Full	Chr6_1604286	6	1604286	10.9086		LOC_Os06g03970
Full	Chr6_1604341	6	1604341	10.1504		LOC_Os06g03970
Full	Chr6_1604484	6	1604484	10.7336		LOC_Os06g03970
Full	Chr6_1604486	6	1604486	10.6569		LOC_Os06g03970
Full	Chr6_1604765	6	1604765	10		LOC_Os06g03970
Full	Chr6_1605193	6	1605193	12.1654		LOC_Os06g03970
Full	Chr6_1605358	6	1605358	10		LOC_Os06g03970
Full	Chr6_1605376	6	1605376	8.23834		LOC_Os06g03970
Full	Chr6_1605936	6	1605936	10	LOC_Os06g03970
Full	Chr6_1606052	6	1606052	10	LOC_Os06g03970
Full	Chr6_1606079	6	1606079	10	LOC_Os06g03970
Full	Chr6_1606181	6	1606181	10	LOC_Os06g03970
Full	Chr6_1606487	6	1606487	10	LOC_Os06g03970
Full	Chr6_1607061	6	1607061	10	LOC_Os06g03970
Full	Chr6_1608328	6	1608328	10	LOC_Os06g03970
Full	Chr6_1608540	6	1608540	10	LOC_Os06g03970
Full	Chr6_1610216	6	1610216	11.4672	LOC_Os06g03970
Full	Chr6_1611020	6	1611020	12.9792	LOC_Os06g03970
Full	Chr6_1612527	6	1612527	10
Full	Chr6_1612551	6	1612551	10
Full	Chr6_1612579	6	1612579	10
Full	Chr6_1612613	6	1612613	10
Full	Chr6_1612775	6	1612775	10
Full	Chr6_1613741	6	1613741	10	LOC_Os06g03980
Full	Chr6_1616223	6	1616223	11.9967	LOC_Os06g03980
Full	Chr6_1616300	6	1616300	12.9533	LOC_Os06g03980
Full	Chr6_1616416	6	1616416	12.0548	LOC_Os06g03980
Full	Chr6_1616444	6	1616444	10	LOC_Os06g03980
Full	Chr6_1616556	6	1616556	12.922	LOC_Os06g03980
Full	Chr6_1616754	6	1616754	10.7721	LOC_Os06g03980
Full	Chr6_1616862	6	1616862	10.1585	LOC_Os06g03980
Full	Chr6_1617097	6	1617097	13.4387	LOC_Os06g03980
Full	Chr6_1617418	6	1617418	13.1266	LOC_Os06g03980
Full	Chr6_1617816	6	1617816	10.3649	LOC_Os06g03980
Full	Chr6_1618015	6	1618015	11.0918	LOC_Os06g03980
Full	Chr6_1618714	6	1618714	12.8916	LOC_Os06g03980
Full	Chr6_1618777	6	1618777	8.34591	LOC_Os06g03980
Full	Chr6_1619467	6	1619467	13.1417	LOC_Os06g03980
Full	Chr6_1619620	6	1619620	13.5584	LOC_Os06g03980
Full	Chr6_1620068	6	1620068	11.7266	LOC_Os06g03980
Full	Chr6_1620142	6	1620142	10	LOC_Os06g03980
Full	Chr6_1621176	6	1621176	10		LOC_Os06g03980
Full	Chr6_1621186	6	1621186	10		LOC_Os06g03980
Full	Chr6_1621323	6	1621323	10		LOC_Os06g03980
Full	Chr6_1621853	6	1621853	10		LOC_Os06g03980
Full	Chr6_1621951	6	1621951	8.63888		LOC_Os06g03980
Full	Chr6_1621996	6	1621996	9.05674		LOC_Os06g03980
Full	Chr6_1622032	6	1622032	10		LOC_Os06g03980
Full	Chr6_1622264	6	1622264	10
Full	Chr6_1622460	6	1622460	8.87828
Full	Chr6_1622933	6	1622933	10
Full	Chr6_1623005	6	1623005	10
Full	Chr6_1623233	6	1623233	5.61661
Full	Chr6_1623243	6	1623243	10
Full	Chr6_1623256	6	1623256	10
Full	Chr6_1623261	6	1623261	10
Full	Chr6_1623289	6	1623289	10
Full	Chr6_1623303	6	1623303	14.5929
Full	Chr6_1623443	6	1623443	10
Full	Chr6_1623530	6	1623530	10
Full	Chr6_1623775	6	1623775	10
Full	Chr6_1623846	6	1623846	10
Full	Chr6_1623891	6	1623891	10
Full	Chr6_1623909	6	1623909	10
Full	Chr6_1623957	6	1623957	7.62738
Full	Chr6_1623964	6	1623964	10
Full	Chr6_1624213	6	1624213	10
Full	Chr6_1624236	6	1624236	10
Full	Chr6_1624271	6	1624271	10
Full	Chr6_1624314	6	1624314	15.9546
Full	Chr6_1624320	6	1624320	10
Full	Chr6_1624451	6	1624451	10
Full	Chr6_1624479	6	1624479	10
Full	Chr6_1624497	6	1624497	10
Full	Chr6_1624500	6	1624500	10
Full	Chr6_1624526	6	1624526	10
Full	Chr6_1624537	6	1624537	15.4775
Full	Chr6_1624541	6	1624541	15.9546
Full	Chr6_1624635	6	1624635	10
Full	Chr6_1624642	6	1624642	12.2052
Full	Chr6_1624762	6	1624762	10
Full	Chr6_1624918	6	1624918	10
Full	Chr6_1624946	6	1624946	15.4775
Full	Chr6_1624956	6	1624956	10
Full	Chr6_1624963	6	1624963	15.9546
Full	Chr6_1625010	6	1625010	9.80693
Full	Chr6_1625084	6	1625084	10
Full	Chr6_1625124	6	1625124	15.3525
Full	Chr6_1625168	6	1625168	10
Full	Chr6_1625178	6	1625178	10
Full	Chr6_1625190	6	1625190	10
Full	Chr6_1625935	6	1625935	10
Full	Chr6_1625996	6	1625996	9.54416
Full	Chr6_1626063	6	1626063	10
Full	Chr6_1626332	6	1626332	13.7451
Full	Chr6_1626348	6	1626348	10
Full	Chr6_1627112	6	1627112	11.6614
Full	Chr6_1628167	6	1628167	12.9418		LOC_Os06g03990
Full	Chr6_1628422	6	1628422	13.6557		LOC_Os06g03990
Full	Chr6_1628937	6	1628937	12.5902		LOC_Os06g03990
Full	Chr6_1629391	6	1629391	11.1895		LOC_Os06g03990
Full	Chr6_1629652	6	1629652	10		LOC_Os06g03990
Full	Chr6_1629828	6	1629828	6.84674	LOC_Os06g03990
Full	Chr6_1629904	6	1629904	10	LOC_Os06g03990
Full	Chr6_1630301	6	1630301	15.6536	LOC_Os06g03990
Full	Chr6_1631020	6	1631020	10	LOC_Os06g03990
Full	Chr6_1631244	6	1631244	10	LOC_Os06g03990
Full	Chr6_1631305	6	1631305	10	LOC_Os06g03990
Full	Chr6_1632138	6	1632138	11.9331	LOC_Os06g03990
Full	Chr6_1633040	6	1633040	10	LOC_Os06g03990
Full	Chr6_1633260	6	1633260	12.481	LOC_Os06g03990	LOC_Os06g04000
Full	Chr6_1633713	6	1633713	10		LOC_Os06g04000
Full	Chr6_1634260	6	1634260	6.9869		LOC_Os06g04000
Full	Chr6_1634284	6	1634284	10		LOC_Os06g04000
Full	Chr6_1634991	6	1634991	10		LOC_Os06g04000
Full	Chr6_1635119	6	1635119	12.2404	LOC_Os06g04000
Full	Chr6_1636045	6	1636045	14.0003
Full	Chr6_1636047	6	1636047	10
Full	Chr6_1636239	6	1636239	10
Full	Chr6_1636252	6	1636252	10
Full	Chr6_1636356	6	1636356	10
Full	Chr6_1636847	6	1636847	12.1378	LOC_Os06g04010
Full	Chr6_1637153	6	1637153	10	LOC_Os06g04010
Full	Chr6_1637636	6	1637636	10	LOC_Os06g04010
Full	Chr6_1637921	6	1637921	10	LOC_Os06g04010
Full	Chr6_1638628	6	1638628	10	LOC_Os06g04010
Full	Chr6_1640478	6	1640478	12.7201	LOC_Os06g04010
Full	Chr6_1640482	6	1640482	12.8812	LOC_Os06g04010
Full	Chr6_1640830	6	1640830	11.5576	LOC_Os06g04010
Full	Chr6_1640840	6	1640840	10	LOC_Os06g04010
Full	Chr6_1640917	6	1640917	10.4087		LOC_Os06g04010
Full	Chr6_1641135	6	1641135	10		LOC_Os06g04010
Full	Chr6_1641221	6	1641221	6.45216		LOC_Os06g04010
Full	Chr6_1641241	6	1641241	10		LOC_Os06g04010
Full	Chr6_1641262	6	1641262	10		LOC_Os06g04010
Full	Chr6_1642041	6	1642041	10		LOC_Os06g04010
Full	Chr6_1642077	6	1642077	10		LOC_Os06g04010
Full	Chr6_1642081	6	1642081	10.1343		LOC_Os06g04010
Full	Chr6_1642103	6	1642103	10		LOC_Os06g04010
Full	Chr6_1642119	6	1642119	13.6646		LOC_Os06g04010
Full	Chr6_1642132	6	1642132	10.0488		LOC_Os06g04010
Full	Chr6_1642149	6	1642149	10		LOC_Os06g04010
Full	Chr6_1642162	6	1642162	8.71243		LOC_Os06g04010
Full	Chr6_1642166	6	1642166	12.959		LOC_Os06g04010
Full	Chr6_1642234	6	1642234	10	LOC_Os06g04020	LOC_Os06g04010
Full	Chr6_1642266	6	1642266	11.8465	LOC_Os06g04020	LOC_Os06g04010
Full	Chr6_1642528	6	1642528	10	LOC_Os06g04020	LOC_Os06g04010
Full	Chr6_1643938	6	1643938	10		LOC_Os06g04020
Full	Chr6_1644116	6	1644116	10		LOC_Os06g04020
Full	Chr6_1644378	6	1644378	10.8749		LOC_Os06g04020
Full	Chr6_1644446	6	1644446	10		LOC_Os06g04020
Full	Chr6_1644529	6	1644529	10		LOC_Os06g04020
Full	Chr6_1644571	6	1644571	10		LOC_Os06g04020
Full	Chr6_1644579	6	1644579	10		LOC_Os06g04020
Full	Chr6_1644651	6	1644651	9.55178		LOC_Os06g04020
Full	Chr6_1644677	6	1644677	10		LOC_Os06g04020
Full	Chr6_1644682	6	1644682	10		LOC_Os06g04020
Full	Chr6_1644751	6	1644751	10		LOC_Os06g04020
Full	Chr6_1644764	6	1644764	12.453		LOC_Os06g04020
Full	Chr6_1645172	6	1645172	15.1095		LOC_Os06g04020
Full	Chr6_1645214	6	1645214	13.6874		LOC_Os06g04020
Full	Chr6_1645309	6	1645309	10		LOC_Os06g04020
Full	Chr6_1645345	6	1645345	10		LOC_Os06g04020
Full	Chr6_1645459	6	1645459	13.7932	LOC_Os06g04030	LOC_Os06g04020
Full	Chr6_1645806	6	1645806	10	LOC_Os06g04030
Full	Chr6_1646143	6	1646143	12.5856	LOC_Os06g04030
Full	Chr6_1646331	6	1646331	13.9054		LOC_Os06g04030
Full	Chr6_1646469	6	1646469	10		LOC_Os06g04030
Full	Chr6_1646532	6	1646532	10		LOC_Os06g04030
Full	Chr6_1646598	6	1646598	12.3958		LOC_Os06g04030
Full	Chr6_1647085	6	1647085	10		LOC_Os06g04030
Full	Chr6_1647087	6	1647087	10		LOC_Os06g04030
Full	Chr6_1647094	6	1647094	10		LOC_Os06g04030
Full	Chr6_1647177	6	1647177	10		LOC_Os06g04030
Full	Chr6_1647185	6	1647185	12.7384		LOC_Os06g04030
Full	Chr6_1647188	6	1647188	13.3911		LOC_Os06g04030
Full	Chr6_1647239	6	1647239	14.0151		LOC_Os06g04030
Full	Chr6_1647427	6	1647427	13.3876		LOC_Os06g04030
Full	Chr6_1647486	6	1647486	10		LOC_Os06g04030
Full	Chr6_1647552	6	1647552	10		LOC_Os06g04030
Full	Chr6_1647602	6	1647602	11.1664		LOC_Os06g04030
Full	Chr6_1647659	6	1647659	10		LOC_Os06g04030
Full	Chr6_1647676	6	1647676	10		LOC_Os06g04030
Full	Chr6_1647773	6	1647773	10		LOC_Os06g04030
Full	Chr6_1647943	6	1647943	11.9729		LOC_Os06g04030
Full	Chr6_1647952	6	1647952	11.4204		LOC_Os06g04030
Full	Chr6_1647999	6	1647999	14.4775		LOC_Os06g04030
Full	Chr6_1648960	6	1648960	10	LOC_Os06g04040
Full	Chr6_1649024	6	1649024	10	LOC_Os06g04040
Full	Chr6_1649405	6	1649405	11.4292	LOC_Os06g04040
Full	Chr6_1649960	6	1649960	12.1404	LOC_Os06g04040
Full	Chr6_1650499	6	1650499	10	LOC_Os06g04040
Full	Chr6_1651318	6	1651318	10	LOC_Os06g04040
Full	Chr6_1651588	6	1651588	14.1622	LOC_Os06g04040
Full	Chr6_1653092	6	1653092	10	LOC_Os06g04040
Full	Chr6_1653942	6	1653942	13.3536	LOC_Os06g04040
Full	Chr6_1653943	6	1653943	13.3864	LOC_Os06g04040
Full	Chr6_1654064	6	1654064	10	LOC_Os06g04040
Full	Chr6_1654365	6	1654365	10
Full	Chr6_1654369	6	1654369	13.5835
Full	Chr6_1654538	6	1654538	12.7088
Full	Chr6_1654904	6	1654904	10
Full	Chr6_1654954	6	1654954	10
Full	Chr6_1655106	6	1655106	10
Full	Chr6_1655159	6	1655159	10
Full	Chr6_1655229	6	1655229	10
Full	Chr6_1655235	6	1655235	10
Full	Chr6_1655284	6	1655284	10
Full	Chr6_1655447	6	1655447	9.58926
Full	Chr6_1655497	6	1655497	14.8406
Full	Chr6_1655525	6	1655525	6.6424
Full	Chr6_1655527	6	1655527	10
Full	Chr6_1655543	6	1655543	10
Full	Chr6_1655568	6	1655568	8.25396
Full	Chr6_1655917	6	1655917	8.50181
Full	Chr6_1655918	6	1655918	9.16522
Full	Chr6_1655932	6	1655932	10.4571
Full	Chr6_1656018	6	1656018	10
Full	Chr6_1656046	6	1656046	10
Full	Chr6_1656224	6	1656224	10
Full	Chr6_1656245	6	1656245	10
Full	Chr6_1656342	6	1656342	10
Full	Chr6_1656347	6	1656347	10
Full	Chr6_1656538	6	1656538	10
Full	Chr6_1656541	6	1656541	14.0973
Full	Chr6_1656674	6	1656674	10
Full	Chr6_1656871	6	1656871	14.2222
Full	Chr6_1657404	6	1657404	12.5695
Full	Chr6_1657445	6	1657445	10
Full	Chr6_1657473	6	1657473	13.1793
Full	Chr6_1657659	6	1657659	10
Full	Chr6_1657666	6	1657666	13.7993
Full	Chr6_1657731	6	1657731	10
Full	Chr6_1657757	6	1657757	10
Full	Chr6_1657844	6	1657844	10
Full	Chr6_1658262	6	1658262	10
Full	Chr6_1658287	6	1658287	10
Full	Chr6_1658336	6	1658336	10
Full	Chr6_1658453	6	1658453	10
Full	Chr6_1658471	6	1658471	13.6181
Full	Chr6_1658488	6	1658488	14.3014
Full	Chr6_1658641	6	1658641	13.7843
Full	Chr6_1659353	6	1659353	10
Full	Chr6_1659647	6	1659647	10
Full	Chr6_1659667	6	1659667	8.38876
Full	Chr6_1659700	6	1659700	14.6324
Full	Chr6_1659757	6	1659757	10
Full	Chr6_1659789	6	1659789	10
Full	Chr6_1659942	6	1659942	10
Full	Chr6_1659991	6	1659991	7.54641
Full	Chr6_1660291	6	1660291	7.7516
Full	Chr6_1660310	6	1660310	10
Full	Chr6_1660357	6	1660357	10
Full	Chr6_1660359	6	1660359	7.29111
Full	Chr6_1660474	6	1660474	10
Full	Chr6_1660746	6	1660746	7.55171
Full	Chr6_1660866	6	1660866	10
Full	Chr6_1661240	6	1661240	7.92177
Full	Chr6_1661287	6	1661287	10
Full	Chr6_1661829	6	1661829	10
Full	Chr6_1662090	6	1662090	10
Full	Chr6_1662107	6	1662107	10
Full	Chr6_1662157	6	1662157	10
Full	Chr6_1662272	6	1662272	10
Full	Chr6_1662291	6	1662291	10
Full	Chr6_1662458	6	1662458	10
Full	Chr6_1662491	6	1662491	6.24499
Full	Chr6_1662546	6	1662546	6.88015
Full	Chr6_1662763	6	1662763	10
Full	Chr6_1662780	6	1662780	10
Full	Chr6_1662990	6	1662990	10
Full	Chr6_1663253	6	1663253	10
Full	Chr6_1663314	6	1663314	7.32574
Full	Chr6_1663367	6	1663367	6.95091
Full	Chr6_1663496	6	1663496	10
Full	Chr6_1663507	6	1663507	7.35857
Full	Chr6_1663758	6	1663758	6.97305
Full	Chr6_1663867	6	1663867	7.48018
Full	Chr6_1664035	6	1664035	10
Full	Chr6_1664186	6	1664186	12.59
Full	Chr6_1664318	6	1664318	8.13491
Full	Chr6_1664376	6	1664376	10
Full	Chr6_1664385	6	1664385	8.22441
Full	Chr6_1664406	6	1664406	8.24113
Full	Chr6_1664631	6	1664631	10
Full	Chr6_1664941	6	1664941	10
Full	Chr6_1665555	6	1665555	10
Full	Chr6_1665559	6	1665559	11.0199
Full	Chr6_1665566	6	1665566	10
Full	Chr6_1665697	6	1665697	8.00024
Full	Chr6_1665719	6	1665719	8.00005
Full	Chr6_1665870	6	1665870	5.79569
Full	Chr6_1665998	6	1665998	10		LOC_Os06g04060
Full	Chr6_1666000	6	1666000	12.2522		LOC_Os06g04060
Full	Chr6_1666013	6	1666013	11.875		LOC_Os06g04060
Full	Chr6_1666140	6	1666140	10		LOC_Os06g04060
Full	Chr6_1666141	6	1666141	10		LOC_Os06g04060
Full	Chr6_1666540	6	1666540	10		LOC_Os06g04060
Full	Chr6_1666551	6	1666551	10.7752		LOC_Os06g04060
Full	Chr6_1666567	6	1666567	11.4348		LOC_Os06g04060
Full	Chr6_1666570	6	1666570	10.9643		LOC_Os06g04060
Full	Chr6_1666603	6	1666603	11.9751		LOC_Os06g04060
Full	Chr6_1666678	6	1666678	10		LOC_Os06g04060
Full	Chr6_1666751	6	1666751	10		LOC_Os06g04060
Full	Chr6_1666920	6	1666920	10		LOC_Os06g04060
Full	Chr6_1667668	6	1667668	14.5396		LOC_Os06g04060
Full	Chr6_1668417	6	1668417	10	LOC_Os06g04060
Full	Chr6_1668603	6	1668603	12.6967	LOC_Os06g04060
Full	Chr6_1669087	6	1669087	10	LOC_Os06g04060
Full	Chr6_1669137	6	1669137	11.5836	LOC_Os06g04060
Full	Chr6_1669314	6	1669314	10	LOC_Os06g04060
Full	Chr6_1669353	6	1669353	12.5593	LOC_Os06g04060
Full	Chr6_1669545	6	1669545	13.2303	LOC_Os06g04060
Full	Chr6_1669653	6	1669653	12.8311	LOC_Os06g04060
Full	Chr6_1669858	6	1669858	12.1296	LOC_Os06g04060
Full	Chr6_1670262	6	1670262	13.2937	LOC_Os06g04060
Full	Chr6_1670560	6	1670560	12.3004	LOC_Os06g04060
Full	Chr6_1671234	6	1671234	11.7255
Full	Chr6_1671382	6	1671382	13.1095
Full	Chr6_1671677	6	1671677	11.3232
Full	Chr6_1671803	6	1671803	11.6862
Full	Chr6_1671840	6	1671840	10
Full	Chr6_1671864	6	1671864	13.0784
Full	Chr6_1671898	6	1671898	12.6163
Full	Chr6_1671938	6	1671938	12.445
Full	Chr6_1672070	6	1672070	10
Full	Chr6_1672380	6	1672380	10
Full	Chr6_1672407	6	1672407	10
Full	Chr6_1672704	6	1672704	10
Full	Chr6_1673229	6	1673229	10
Full	Chr6_1673709	6	1673709	9.07412
Full	Chr6_1673714	6	1673714	11.6466
Full	Chr6_1673718	6	1673718	7.19401
Full	Chr6_1673721	6	1673721	8.88299
Full	Chr6_1673770	6	1673770	8.56907
Full	Chr6_1673781	6	1673781	5.68612
Full	Chr6_1673782	6	1673782	8.37998
Full	Chr6_1673803	6	1673803	12.2219
Full	Chr6_1674540	6	1674540	7.33979	LOC_Os06g04070
Full	Chr6_1674545	6	1674545	7.00303	LOC_Os06g04070
Full	Chr6_1677755	6	1677755	6.34587		LOC_Os06g04070
Full	Chr6_1678213	6	1678213	12.3083		LOC_Os06g04070
Full	Chr6_1678348	6	1678348	5.91577		LOC_Os06g04070
Full	Chr6_1678352	6	1678352	5.92826		LOC_Os06g04070
Full	Chr6_1678362	6	1678362	5.73741		LOC_Os06g04070
Full	Chr6_1678391	6	1678391	11.2521		LOC_Os06g04070
Full	Chr6_1678478	6	1678478	13.1259		LOC_Os06g04070
Full	Chr6_1678577	6	1678577	13.3439		LOC_Os06g04070
Full	Chr6_1679023	6	1679023	7.02461		LOC_Os06g04070
Full	Chr6_1679061	6	1679061	6.6473		LOC_Os06g04070
Full	Chr6_1679091	6	1679091	7.47753		LOC_Os06g04070
Full	Chr6_1679430	6	1679430	11.0874
Full	Chr6_1679447	6	1679447	7.83281
Full	Chr6_1679607	6	1679607	6.40281
Full	Chr6_1679642	6	1679642	7.44368
Full	Chr6_1679648	6	1679648	10.2863
Full	Chr6_1679661	6	1679661	7.89836
Full	Chr6_1679798	6	1679798	13.6043
Full	Chr6_1679886	6	1679886	7.48503
Full	Chr6_1679898	6	1679898	12.1802
Full	Chr6_1679904	6	1679904	8.22465
Full	Chr6_1679907	6	1679907	12.1986
Full	Chr6_1679921	6	1679921	13.0371
Full	Chr6_1679943	6	1679943	13.1101
Full	Chr6_1680939	6	1680939	7.94144
Full	Chr6_1680943	6	1680943	8.48191
Full	Chr6_1681005	6	1681005	10.5893
Full	Chr6_1681041	6	1681041	10.0609
Full	Chr6_1681281	6	1681281	13.4031
Full	Chr6_1681467	6	1681467	11.3978
Full	Chr6_1681542	6	1681542	9.33686
Full	Chr6_1681580	6	1681580	9.79351
Full	Chr6_1681604	6	1681604	9.12318
Full	Chr6_1681676	6	1681676	10.6589
Full	Chr6_1681959	6	1681959	8.23512
Full	Chr6_1682253	6	1682253	9.33623
Full	Chr6_1682321	6	1682321	12.2232
Full	Chr6_1682341	6	1682341	10.31
Full	Chr6_1682391	6	1682391	12.3064
Full	Chr6_1682401	6	1682401	12.1869
Full	Chr6_1682459	6	1682459	13.7066
Full	Chr6_1682525	6	1682525	13.0925
Full	Chr6_1682563	6	1682563	12.0225
Full	Chr6_1682730	6	1682730	13.6471
Full	Chr6_1682874	6	1682874	10
Full	Chr6_1682914	6	1682914	12.7208
Full	Chr6_1683115	6	1683115	11.9908
Full	Chr6_1684390	6	1684390	7.54913
Full	Chr6_1684407	6	1684407	7.36826
Full	Chr6_1684443	6	1684443	6.89472
Full	Chr6_1684470	6	1684470	7.01105
Full	Chr6_1684543	6	1684543	11.3156
Full	Chr6_1684625	6	1684625	7.67426
Full	Chr6_1684661	6	1684661	7.55562
Full	Chr6_1684784	6	1684784	7.26459
Full	Chr6_1684888	6	1684888	7.02805
Full	Chr6_1684894	6	1684894	11.5168
Full	Chr6_1684914	6	1684914	6.31963
Full	Chr6_1684979	6	1684979	11.4865
Full	Chr6_1685030	6	1685030	11.8592
Full	Chr6_1685715	6	1685715	12.6411
Full	Chr6_1685747	6	1685747	6.0899
Full	Chr6_1685917	6	1685917	12.1632
Full	Chr6_1686140	6	1686140	7.66003
Full	Chr6_1686162	6	1686162	8.22606
Full	Chr6_1686505	6	1686505	11.7703
Full	Chr6_1686529	6	1686529	7.70186
Full	Chr6_1686567	6	1686567	7.28501
Full	Chr6_1686655	6	1686655	11.5488
Full	Chr6_1686955	6	1686955	12.6592
Full	Chr6_1687093	6	1687093	6.22108
Full	Chr6_1687237	6	1687237	12.4786
Full	Chr6_1687864	6	1687864	12.5553
Full	Chr6_1687900	6	1687900	6.76911
Full	Chr6_1687944	6	1687944	12.3179
Full	Chr6_1687961	6	1687961	12.0119
Full	Chr6_1688011	6	1688011	6.34717
Full	Chr6_1688190	6	1688190	8.90461
Full	Chr6_1688203	6	1688203	7.0603
Full	Chr6_1688265	6	1688265	13.4937
Full	Chr6_1688271	6	1688271	13.5313
Full	Chr6_1688287	6	1688287	14.2918
Full	Chr6_1688289	6	1688289	9.63044
Full	Chr6_1688826	6	1688826	13.5216
Full	Chr6_1688913	6	1688913	12.4257
Full	Chr6_1689247	6	1689247	11.5019
Full	Chr6_1689309	6	1689309	11.3049
Full	Chr6_1689324	6	1689324	10.9148
Full	Chr6_1689366	6	1689366	10.1495
Full	Chr6_1689373	6	1689373	9.98025
Full	Chr6_1689456	6	1689456	11.2283
Full	Chr6_1689484	6	1689484	12.5522
Full	Chr6_1689552	6	1689552	8.74085
Full	Chr6_1689632	6	1689632	11.2685
Full	Chr6_1689652	6	1689652	9.37441
Full	Chr6_1689704	6	1689704	11.3142
Full	Chr6_1689974	6	1689974	11.0008		LOC_Os06g04080
Full	Chr6_1690221	6	1690221	10.5869		LOC_Os06g04080
Full	Chr6_1690427	6	1690427	11.4538		LOC_Os06g04080
Full	Chr6_1690605	6	1690605	12.1086		LOC_Os06g04080
Full	Chr6_1690843	6	1690843	12.4991		LOC_Os06g04080
Full	Chr6_1691449	6	1691449	12.1424		LOC_Os06g04080
Full	Chr6_1691751	6	1691751	11.6155		LOC_Os06g04080
Full	Chr6_1692133	6	1692133	7.69281	LOC_Os06g04080
Full	Chr6_1692963	6	1692963	12.7293	LOC_Os06g04080
Full	Chr6_1693088	6	1693088	11.7021	LOC_Os06g04080
Full	Chr6_1693320	6	1693320	11.3899	LOC_Os06g04080
Full	Chr6_1693411	6	1693411	12.6313	LOC_Os06g04080
Full	Chr6_1693594	6	1693594	11.7825	LOC_Os06g04080
Full	Chr6_1693774	6	1693774	12.4133	LOC_Os06g04080
Full	Chr6_1694076	6	1694076	11.0071	LOC_Os06g04080
Full	Chr6_1694270	6	1694270	11.2908
Full	Chr6_1694291	6	1694291	8.69903
Full	Chr6_1694365	6	1694365	8.30352
Full	Chr6_1694395	6	1694395	10.0972
Full	Chr6_1694400	6	1694400	10.6899
Full	Chr6_1694470	6	1694470	9.80272
Full	Chr6_1694569	6	1694569	10.3123
Full	Chr6_1694583	6	1694583	10.8622
Full	Chr6_1694591	6	1694591	10.6678
Full	Chr6_1694596	6	1694596	11.8153
Full	Chr6_1694640	6	1694640	10.9972
Full	Chr6_1694719	6	1694719	10.5036
Full	Chr6_1694730	6	1694730	10.8695
Full	Chr6_1694761	6	1694761	11.7852
Full	Chr6_1694808	6	1694808	11.6457
Full	Chr6_1694891	6	1694891	6.78007
Full	Chr6_1694918	6	1694918	12.0068
Full	Chr6_1694922	6	1694922	11.6479
Full	Chr6_1695357	6	1695357	12.2894
Full	Chr6_1695530	6	1695530	12.0456
Full	Chr6_1695608	6	1695608	7.57002
Full	Chr6_1695984	6	1695984	10.8285
Full	Chr6_1696048	6	1696048	12.098
Full	Chr6_1696139	6	1696139	11.8751
Full	Chr6_1696150	6	1696150	11.2584
Full	Chr6_1696320	6	1696320	11.1968
Full	Chr6_1696692	6	1696692	11.9909
Full	Chr6_1696748	6	1696748	9.96956
Full	Chr6_1696864	6	1696864	11.6062
Full	Chr6_1697015	6	1697015	11.4585
Full	Chr6_1698496	6	1698496	12.0294
Full	Chr6_1699306	6	1699306	9.69568
Full	Chr6_1699335	6	1699335	10.2979
Full	Chr6_1699399	6	1699399	12.0939	LOC_Os06g04090
Full	Chr6_1700377	6	1700377	8.20798	LOC_Os06g04090
Full	Chr6_1701954	6	1701954	10.7748	LOC_Os06g04090
Full	Chr6_1703645	6	1703645	10.8487		LOC_Os06g04090
Full	Chr6_1703886	6	1703886	11.9977		LOC_Os06g04090
Full	Chr6_1704338	6	1704338	9.87837		LOC_Os06g04090
Full	Chr6_1704413	6	1704413	9.04665		LOC_Os06g04090
Full	Chr6_1704949	6	1704949	10.129
Full	Chr6_1704980	6	1704980	10.6591
Full	Chr6_1705100	6	1705100	12.1389
Full	Chr6_1705457	6	1705457	13.2834
Full	Chr6_1705767	6	1705767	12.7116
Full	Chr6_1706170	6	1706170	7.25297
Full	Chr6_1706373	6	1706373	9.0689
Full	Chr6_1706518	6	1706518	10.1981
Full	Chr6_1706624	6	1706624	9.96581
Full	Chr6_1706635	6	1706635	10.6928
Full	Chr6_1706759	6	1706759	12.6955
Full	Chr6_1706792	6	1706792	12.6862
Full	Chr6_1706836	6	1706836	11.8417
Full	Chr6_1706857	6	1706857	10.7887
Full	Chr6_1706968	6	1706968	11.5953
Full	Chr6_1707246	6	1707246	8.45843
Full	Chr6_1707270	6	1707270	13.0675
Full	Chr6_1707710	6	1707710	13.2743
Full	Chr6_1707825	6	1707825	13.2761
Full	Chr6_1707890	6	1707890	11.7835
Full	Chr6_1707982	6	1707982	12.9371
Full	Chr6_1708319	6	1708319	13.7191
Full	Chr6_1708853	6	1708853	7.19205
Full	Chr6_1708863	6	1708863	11.2623
Full	Chr6_1708959	6	1708959	6.42841
Full	Chr6_1708998	6	1708998	9.04674
Full	Chr6_1709444	6	1709444	6.06193
Full	Chr6_1717702	6	1717702	11.8261
Full	Chr6_1718075	6	1718075	13.4007
Full	Chr6_1718083	6	1718083	13.2182
Full	Chr6_1718135	6	1718135	13.9546
Full	Chr6_1718372	6	1718372	14.6536
Full	Chr6_1718394	6	1718394	13.7216
Full	Chr6_1718534	6	1718534	8.91685
Full	Chr6_1718568	6	1718568	11.4648
Full	Chr6_1718640	6	1718640	13.4848
Full	Chr6_1718792	6	1718792	14.3211
Full	Chr6_1718793	6	1718793	15.4775
Full	Chr6_1718873	6	1718873	10.2235
Full	Chr6_1718880	6	1718880	9.85808
Full	Chr6_1718889	6	1718889	10.1956
Full	Chr6_1718898	6	1718898	6.41079
Full	Chr6_1718908	6	1718908	8.56999
Full	Chr6_1718959	6	1718959	11.3536
Full	Chr6_1719116	6	1719116	13.1114
Full	Chr6_1719633	6	1719633	11.701
Full	Chr6_1719679	6	1719679	9.20943
Full	Chr6_1719719	6	1719719	10
Full	Chr6_1719736	6	1719736	13.0559
Full	Chr6_1719740	6	1719740	13.3211
Full	Chr6_1719776	6	1719776	8.20268
Full	Chr6_1719813	6	1719813	13.0247
Full	Chr6_1719886	6	1719886	13.9769
Full	Chr6_1719893	6	1719893	13.3131
Full	Chr6_1719932	6	1719932	14.5232
Full	Chr6_1720357	6	1720357	13.2353
Full	Chr6_1720530	6	1720530	13.1157
Full	Chr6_1720693	6	1720693	12.9932
Full	Chr6_1720723	6	1720723	13.8116
Full	Chr6_1720743	6	1720743	13.8901
Full	Chr6_1720799	6	1720799	14.0201
Full	Chr6_1720821	6	1720821	13.444
Full	Chr6_1720829	6	1720829	13.8179
Full	Chr6_1721174	6	1721174	12.823
Full	Chr6_1721559	6	1721559	11.3003
Full	Chr6_1721691	6	1721691	11.5122		LOC_Os06g04120
Full	Chr6_1721746	6	1721746	13.0076		LOC_Os06g04120
Full	Chr6_1721748	6	1721748	11.7102		LOC_Os06g04120
Full	Chr6_1721792	6	1721792	11.7089		LOC_Os06g04120
Full	Chr6_1721946	6	1721946	12.8905		LOC_Os06g04120
Full	Chr6_1721947	6	1721947	13.418		LOC_Os06g04120
Full	Chr6_1721950	6	1721950	13.5447		LOC_Os06g04120
Full	Chr6_1722409	6	1722409	13.9769		LOC_Os06g04120
Full	Chr6_1722462	6	1722462	13.7932		LOC_Os06g04120
Full	Chr6_1722973	6	1722973	12.8996		LOC_Os06g04120
Full	Chr6_1723132	6	1723132	6.33236		LOC_Os06g04120
Full	Chr6_1723287	6	1723287	6.82132		LOC_Os06g04120
Full	Chr6_1724409	6	1724409	12.2022	LOC_Os06g04120
Full	Chr6_1724657	6	1724657	13.4818	LOC_Os06g04120
Full	Chr6_1725536	6	1725536	13.8147	LOC_Os06g04130
Full	Chr6_1726028	6	1726028	13.669	LOC_Os06g04130
Full	Chr6_1727629	6	1727629	12.9124	LOC_Os06g04130
Full	Chr6_1727981	6	1727981	14.1693	LOC_Os06g04130
Full	Chr6_1728224	6	1728224	13.6993	LOC_Os06g04130
Full	Chr6_1729156	6	1729156	13.3355	LOC_Os06g04130
Full	Chr6_1730301	6	1730301	13.8243		LOC_Os06g04130
Full	Chr6_1730359	6	1730359	7.31182		LOC_Os06g04130
Full	Chr6_1730401	6	1730401	12.1338		LOC_Os06g04130
Full	Chr6_1730480	6	1730480	12.7719		LOC_Os06g04130
Full	Chr6_1731028	6	1731028	7.82194		LOC_Os06g04130
Full	Chr6_1731098	6	1731098	13.2609		LOC_Os06g04130
Full	Chr6_1731421	6	1731421	12.3355		LOC_Os06g04130
Full	Chr6_1731652	6	1731652	7.65965		LOC_Os06g04130
Full	Chr6_1731766	6	1731766	7.66223		LOC_Os06g04130
Full	Chr6_1731800	6	1731800	6.1926		LOC_Os06g04130
Full	Chr6_1731808	6	1731808	10		LOC_Os06g04130
Full	Chr6_1731840	6	1731840	7.75186	LOC_Os06g04140	LOC_Os06g04130
Full	Chr6_1732615	6	1732615	6.69061		LOC_Os06g04140
Full	Chr6_1732822	6	1732822	6.59891		LOC_Os06g04140
Full	Chr6_1732859	6	1732859	8.30484		LOC_Os06g04140
Full	Chr6_1732879	6	1732879	9.3329		LOC_Os06g04140
Full	Chr6_1733373	6	1733373	7.86303		LOC_Os06g04140
Full	Chr6_1733405	6	1733405	7.37378		LOC_Os06g04140
Full	Chr6_1733896	6	1733896	13.4922		LOC_Os06g04140
Full	Chr6_1733911	6	1733911	14.5566		LOC_Os06g04140
Full	Chr6_1733915	6	1733915	14.4775		LOC_Os06g04140
Full	Chr6_1733945	6	1733945	15.1095	LOC_Os06g04150	LOC_Os06g04140
Full	Chr6_1733951	6	1733951	13.9172	LOC_Os06g04150	LOC_Os06g04140
Full	Chr6_1734006	6	1734006	13.0042	LOC_Os06g04150	LOC_Os06g04140
Full	Chr6_1734028	6	1734028	14.6324	LOC_Os06g04150	LOC_Os06g04140
Full	Chr6_1734460	6	1734460	12.6518	LOC_Os06g04150	LOC_Os06g04140
Full	Chr6_1734751	6	1734751	6.25269	LOC_Os06g04150
Full	Chr6_1735741	6	1735741	7.52623		LOC_Os06g04150
Full	Chr6_1735897	6	1735897	15.4775		LOC_Os06g04150
Full	Chr6_1735928	6	1735928	11.8795		LOC_Os06g04150
Full	Chr6_1735973	6	1735973	13.3023		LOC_Os06g04150
Full	Chr6_1736001	6	1736001	13.2816		LOC_Os06g04150
Full	Chr6_1736235	6	1736235	14.3313		LOC_Os06g04150
Full	Chr6_1736459	6	1736459	10	LOC_Os06g04169	LOC_Os06g04150
Full	Chr6_1736836	6	1736836	14.1221	LOC_Os06g04169	LOC_Os06g04150
Full	Chr6_1736937	6	1736937	14.8754	LOC_Os06g04169	LOC_Os06g04150
Full	Chr6_1736938	6	1736938	15.1095	LOC_Os06g04169	LOC_Os06g04150
Full	Chr6_1737366	6	1737366	15.1095	LOC_Os06g04169
Full	Chr6_1737830	6	1737830	14.4775	LOC_Os06g04169
Full	Chr6_1737975	6	1737975	14.5744	LOC_Os06g04169
Full	Chr6_1738285	6	1738285	15.6536	LOC_Os06g04169
Full	Chr6_1738375	6	1738375	14.7241	LOC_Os06g04169
Full	Chr6_1738545	6	1738545	14.6122	LOC_Os06g04169
Full	Chr6_1738798	6	1738798	13.3211	LOC_Os06g04169
Full	Chr6_1740167	6	1740167	14.2825	LOC_Os06g04169
Full	Chr6_1740472	6	1740472	14.6758	LOC_Os06g04169
Full	Chr6_1740733	6	1740733	12.1176	LOC_Os06g04169
Full	Chr6_1740753	6	1740753	14.5744	LOC_Os06g04169
Full	Chr6_1740760	6	1740760	14.6122	LOC_Os06g04169
Full	Chr6_1740777	6	1740777	14.3111	LOC_Os06g04169
Full	Chr6_1741111	6	1741111	12.8577	LOC_Os06g04169
Full	Chr6_1741229	6	1741229	15.3525	LOC_Os06g04169
Full	Chr6_1742115	6	1742115	12.0572	LOC_Os06g04169
Full	Chr6_1742118	6	1742118	11.719	LOC_Os06g04169
Full	Chr6_1742656	6	1742656	11.2558		LOC_Os06g04169
Full	Chr6_1743153	6	1743153	11.1111		LOC_Os06g04169
Full	Chr6_1744863	6	1744863	10.2817
Full	Chr6_1745032	6	1745032	10.998
Full	Chr6_1745281	6	1745281	10.3152
Full	Chr6_1745339	6	1745339	10.4474
Full	Chr6_1745426	6	1745426	5.9721
Full	Chr6_1746099	6	1746099	10.9805
Full	Chr6_1746820	6	1746820	11.1142
Full	Chr6_1746909	6	1746909	10.2725
Full	Chr6_1747015	6	1747015	11.4993
Full	Chr6_1747288	6	1747288	10.6121
Full	Chr6_1747678	6	1747678	10.1788
Full	Chr6_1747812	6	1747812	10.366
Full	Chr6_1747877	6	1747877	10.7181
Full	Chr6_1747878	6	1747878	11.2126
Full	Chr6_1748034	6	1748034	9.56549
Full	Chr6_1748044	6	1748044	9.62051
Full	Chr6_1748121	6	1748121	9.40822
Full	Chr6_1748174	6	1748174	10.6851
Full	Chr6_1748297	6	1748297	10.6243
Full	Chr6_1748346	6	1748346	10.2826
Full	Chr6_1748878	6	1748878	10.0587
Full	Chr6_1749058	6	1749058	10.3088
Full	Chr6_1749065	6	1749065	11.3437
Full	Chr6_1749072	6	1749072	6.28578
Full	Chr6_1749308	6	1749308	7.25999
Full	Chr6_1749322	6	1749322	9.54803
Full	Chr6_1749357	6	1749357	10.8789
Full	Chr6_1750423	6	1750423	12.659
Full	Chr6_1750477	6	1750477	11.8879
Full	Chr6_1750520	6	1750520	11.3364
Full	Chr6_1750694	6	1750694	10.7938
Full	Chr6_1750710	6	1750710	6.95576
Full	Chr6_1750761	6	1750761	5.64377
Full	Chr6_1750875	6	1750875	6.43348
Full	Chr6_1751310	6	1751310	10.0387
Full	Chr6_1751603	6	1751603	11.9859
Full	Chr6_1751718	6	1751718	10.6788
Full	Chr6_1751722	6	1751722	10.8409
Full	Chr6_1751839	6	1751839	11.7133
Full	Chr6_1751846	6	1751846	5.69181
Full	Chr6_1751897	6	1751897	9.36942
Full	Chr6_1751903	6	1751903	10.8524
Full	Chr6_1752027	6	1752027	11.577
Full	Chr6_1752902	6	1752902	11.5632
Full	Chr6_1753447	6	1753447	7.08107
Full	Chr6_1753579	6	1753579	11.9687
Full	Chr6_1754453	6	1754453	7.95566	LOC_Os06g04190
Full	Chr6_1754628	6	1754628	7.47721	LOC_Os06g04190
Full	Chr6_1754634	6	1754634	10.4515	LOC_Os06g04190
Full	Chr6_1754741	6	1754741	7.45154	LOC_Os06g04190
Full	Chr6_1754821	6	1754821	12.543	LOC_Os06g04190
Full	Chr6_1755249	6	1755249	12.1613	LOC_Os06g04190
Full	Chr6_1755368	6	1755368	12.5338	LOC_Os06g04190
Full	Chr6_1755397	6	1755397	12.5309	LOC_Os06g04190
Full	Chr6_1755540	6	1755540	11.3855	LOC_Os06g04190
Full	Chr6_1755645	6	1755645	11.984	LOC_Os06g04190
Full	Chr6_1755790	6	1755790	10.6822	LOC_Os06g04190
Full	Chr6_1755963	6	1755963	11.593	LOC_Os06g04190
Full	Chr6_1756071	6	1756071	11.0231	LOC_Os06g04190
Full	Chr6_1756202	6	1756202	11.3764	LOC_Os06g04190
Full	Chr6_1756454	6	1756454	8.72648	LOC_Os06g04190
Full	Chr6_1756742	6	1756742	10.8096	LOC_Os06g04190
Full	Chr6_1757224	6	1757224	11.4281	LOC_Os06g04190
Full	Chr6_1757536	6	1757536	10.1151	LOC_Os06g04190
Full	Chr6_1758039	6	1758039	8.65371	LOC_Os06g04190
Full	Chr6_1758589	6	1758589	9.88621	LOC_Os06g04190
Full	Chr6_1758924	6	1758924	11.0798	LOC_Os06g04190
Full	Chr6_1759451	6	1759451	10	LOC_Os06g04190	LOC_Os06g04195
Full	Chr6_1760250	6	1760250	11.809	LOC_Os06g04190	LOC_Os06g04195
Full	Chr6_1760469	6	1760469	7.94174	LOC_Os06g04190	LOC_Os06g04195
Full	Chr6_1760551	6	1760551	11.6484	LOC_Os06g04190	LOC_Os06g04195
Full	Chr6_1760566	6	1760566	11.7259	LOC_Os06g04190	LOC_Os06g04195
Full	Chr6_1760683	6	1760683	11.9297	LOC_Os06g04190	LOC_Os06g04195
Full	Chr6_1761002	6	1761002	11.6906		LOC_Os06g04190
Full	Chr6_1761188	6	1761188	10.113		LOC_Os06g04190
Full	Chr6_1761242	6	1761242	7.69403		LOC_Os06g04190
Full	Chr6_1761264	6	1761264	8.31021		LOC_Os06g04190
Full	Chr6_1761270	6	1761270	9.11884		LOC_Os06g04190
Full	Chr6_1761272	6	1761272	9.08933		LOC_Os06g04190
Full	Chr6_1761318	6	1761318	8.39889		LOC_Os06g04190
Full	Chr6_1761328	6	1761328	9.66565		LOC_Os06g04190
Full	Chr6_1762871	6	1762871	5.6621	LOC_Os06g04195	LOC_Os06g04190
Full	Chr6_1763091	6	1763091	5.99315
Full	Chr6_1763233	6	1763233	6.53531
Full	Chr6_1763258	6	1763258	6.32843
Full	Chr6_1763333	6	1763333	6.71542
Full	Chr6_1763343	6	1763343	5.85737
Full	Chr6_1763992	6	1763992	8.04549		LOC_Os06g04200
Full	Chr6_1763994	6	1763994	8.56074		LOC_Os06g04200
Full	Chr6_1763995	6	1763995	8.11108		LOC_Os06g04200
Full	Chr6_1764004	6	1764004	9.97861		LOC_Os06g04200
Full	Chr6_1764008	6	1764008	9.21902		LOC_Os06g04200
Full	Chr6_1764019	6	1764019	9.81965		LOC_Os06g04200
Full	Chr6_1764038	6	1764038	10.1295		LOC_Os06g04200
Full	Chr6_1764042	6	1764042	9.1068		LOC_Os06g04200
Full	Chr6_1764068	6	1764068	11.2743		LOC_Os06g04200
Full	Chr6_1764224	6	1764224	11.2795		LOC_Os06g04200
Full	Chr6_1764225	6	1764225	12.4865		LOC_Os06g04200
Full	Chr6_1764235	6	1764235	10.9205		LOC_Os06g04200
Full	Chr6_1764516	6	1764516	11.8811		LOC_Os06g04200
Full	Chr6_1764553	6	1764553	11.336		LOC_Os06g04200
Full	Chr6_1764641	6	1764641	11.9764		LOC_Os06g04200
Full	Chr6_1764700	6	1764700	11.0594		LOC_Os06g04200
Full	Chr6_1765415	6	1765415	14.3635		LOC_Os06g04200
Full	Chr6_1765448	6	1765448	15.4775		LOC_Os06g04200
Full	Chr6_1765761	6	1765761	10	LOC_Os06g04200	LOC_Os06g04200
Full	Chr6_1766020	6	1766020	15.1764	LOC_Os06g04200	LOC_Os06g04200
Full	Chr6_1766071	6	1766071	11.1886	LOC_Os06g04200	LOC_Os06g04200
Full	Chr6_1766074	6	1766074	12.4677	LOC_Os06g04200	LOC_Os06g04200
Full	Chr6_1766108	6	1766108	13.7962	LOC_Os06g04200	LOC_Os06g04200
Full	Chr6_1766110	6	1766110	14.3635	LOC_Os06g04200	LOC_Os06g04200
Full	Chr6_1766460	6	1766460	14.1693	LOC_Os06g04200
Full	Chr6_1768006	6	1768006	11.476	LOC_Os06g04200
Full	Chr6_1769141	6	1769141	15.9546	LOC_Os06g04200
Full	Chr6_1769155	6	1769155	8.99651	LOC_Os06g04200
Full	Chr6_1769202	6	1769202	14.3014	LOC_Os06g04200
Full	Chr6_1769205	6	1769205	14.6536	LOC_Os06g04200
Full	Chr6_1769211	6	1769211	14.8085	LOC_Os06g04200
Full	Chr6_1769228	6	1769228	15.1764	LOC_Os06g04200
Full	Chr6_1769240	6	1769240	14.2825	LOC_Os06g04200
Full	Chr6_1770024	6	1770024	8.94752	LOC_Os06g04200
Full	Chr6_1770131	6	1770131	9.82377	LOC_Os06g04200
Full	Chr6_1770654	6	1770654	8.43517	LOC_Os06g04200
Full	Chr6_1770672	6	1770672	10.3364
Full	Chr6_1770830	6	1770830	8.38137
Full	Chr6_1770869	6	1770869	10.2096
Full	Chr6_1770873	6	1770873	10.0341
Full	Chr6_1770916	6	1770916	8.05549
Full	Chr6_1770964	6	1770964	8.20034
Full	Chr6_1771015	6	1771015	10.5675
Full	Chr6_1771029	6	1771029	10.6122
Full	Chr6_1771148	6	1771148	6.86567
Full	Chr6_1771154	6	1771154	7.36176
Full	Chr6_1771190	6	1771190	10.7324
Full	Chr6_1771468	6	1771468	11.3208
Full	Chr6_1771530	6	1771530	8.93783
Full	Chr6_1771541	6	1771541	6.79964
Full	Chr6_1771576	6	1771576	9.91805
Full	Chr6_1771698	6	1771698	11.8317
Full	Chr6_1771713	6	1771713	11.3265
Full	Chr6_1771843	6	1771843	11.6075
Full	Chr6_1771854	6	1771854	13.1793
Full	Chr6_1771856	6	1771856	13.9418
Full	Chr6_1771870	6	1771870	12.329
Full	Chr6_1771905	6	1771905	11.1517
Full	Chr6_1771928	6	1771928	11.3564
Full	Chr6_1772514	6	1772514	11.3111
Full	Chr6_1772565	6	1772565	9.56778
Full	Chr6_1772612	6	1772612	10.3735
Full	Chr6_1772653	6	1772653	11.2271
Full	Chr6_1772768	6	1772768	10.656
Full	Chr6_1772858	6	1772858	10
Full	Chr6_1772859	6	1772859	10
Full	Chr6_1772949	6	1772949	10
Full	Chr6_1772959	6	1772959	6.18687
Full	Chr6_1772986	6	1772986	7.08122
Full	Chr6_1773192	6	1773192	9.07526
Full	Chr6_1773344	6	1773344	7.28227
Full	Chr6_1773488	6	1773488	7.28059
Full	Chr6_1773530	6	1773530	8.23194
Full	Chr6_1774015	6	1774015	8.04051
Full	Chr6_1774213	6	1774213	9.01698
Full	Chr6_1774311	6	1774311	11.1804
Full	Chr6_1774722	6	1774722	9.91043
Full	Chr6_1775018	6	1775018	9.65833		LOC_Os06g04210
Full	Chr6_1775022	6	1775022	9.63969		LOC_Os06g04210
Full	Chr6_1775031	6	1775031	7.84149		LOC_Os06g04210
Full	Chr6_1775037	6	1775037	10.8945		LOC_Os06g04210
Full	Chr6_1775050	6	1775050	11.6839		LOC_Os06g04210
Full	Chr6_1775058	6	1775058	11.9743		LOC_Os06g04210
Full	Chr6_1775065	6	1775065	6.07468		LOC_Os06g04210
Full	Chr6_1775141	6	1775141	11.3024		LOC_Os06g04210
Full	Chr6_1775148	6	1775148	10.6752		LOC_Os06g04210
Full	Chr6_1775222	6	1775222	8.3022		LOC_Os06g04210
Full	Chr6_1775713	6	1775713	8.32244		LOC_Os06g04210
Full	Chr6_1775740	6	1775740	7.60918		LOC_Os06g04210
Full	Chr6_1775796	6	1775796	9.63818		LOC_Os06g04210
Full	Chr6_1775955	6	1775955	5.91251		LOC_Os06g04210
Full	Chr6_1776093	6	1776093	11.7867		LOC_Os06g04210
Full	Chr6_1776123	6	1776123	10.4373		LOC_Os06g04210
Full	Chr6_1776376	6	1776376	6.10879		LOC_Os06g04210
Full	Chr6_1776555	6	1776555	9.66775		LOC_Os06g04210
Full	Chr6_1776632	6	1776632	7.95711		LOC_Os06g04210
Full	Chr6_1777321	6	1777321	10.6486
Full	Chr6_1777372	6	1777372	12.077
Full	Chr6_1777598	6	1777598	13.1227
Full	Chr6_1777747	6	1777747	14.247
Full	Chr6_1779076	6	1779076	13.3303		LOC_Os06g04220
Full	Chr6_1779126	6	1779126	10		LOC_Os06g04220
Full	Chr6_1779134	6	1779134	13.8754		LOC_Os06g04220
Full	Chr6_1779215	6	1779215	7.56497		LOC_Os06g04220
Full	Chr6_1779495	6	1779495	6.34763		LOC_Os06g04220
Full	Chr6_1779545	6	1779545	12.4331		LOC_Os06g04220
Full	Chr6_1779898	6	1779898	12.4694		LOC_Os06g04220
Full	Chr6_1779985	6	1779985	12.0639		LOC_Os06g04220
Full	Chr6_1780088	6	1780088	11.9316		LOC_Os06g04220
Full	Chr6_1780110	6	1780110	12.3263		LOC_Os06g04220
Full	Chr6_1780132	6	1780132	7.31363		LOC_Os06g04220
Full	Chr6_1780142	6	1780142	12.1535		LOC_Os06g04220
Full	Chr6_1780160	6	1780160	14.4105		LOC_Os06g04220
Full	Chr6_1780207	6	1780207	7.18567		LOC_Os06g04220
Full	Chr6_1780246	6	1780246	9.63143		LOC_Os06g04220
Full	Chr6_1780249	6	1780249	9.81934		LOC_Os06g04220
Full	Chr6_1780250	6	1780250	10.0115		LOC_Os06g04220
Full	Chr6_1780252	6	1780252	10.5265		LOC_Os06g04220
Full	Chr6_1780253	6	1780253	10.7037		LOC_Os06g04220
Full	Chr6_1780293	6	1780293	12.3239		LOC_Os06g04220
Full	Chr6_1780336	6	1780336	14.3111		LOC_Os06g04220
Full	Chr6_1780935	6	1780935	14.247	LOC_Os06g04220
Full	Chr6_1781213	6	1781213	11.8275
Full	Chr6_1781396	6	1781396	13.8508
Full	Chr6_1781412	6	1781412	12.9477
Full	Chr6_1781475	6	1781475	11.3647
Full	Chr6_1781572	6	1781572	12.669
Full	Chr6_1781952	6	1781952	13.4494
Full	Chr6_1781963	6	1781963	13.6161
Full	Chr6_1782030	6	1782030	14.8085
Full	Chr6_1782072	6	1782072	14.0681
Full	Chr6_1782083	6	1782083	15.0003
Full	Chr6_1782121	6	1782121	13.7319
Full	Chr6_1782151	6	1782151	12.5652
Full	Chr6_1782172	6	1782172	10.7255
Full	Chr6_1782192	6	1782192	10.6024
Full	Chr6_1782236	6	1782236	13.3703
Full	Chr6_1782431	6	1782431	14.1693		LOC_Os06g04230
Full	Chr6_1782566	6	1782566	13.844		LOC_Os06g04230
Full	Chr6_1782622	6	1782622	10		LOC_Os06g04230
Full	Chr6_1782689	6	1782689	10		LOC_Os06g04230
Full	Chr6_1782840	6	1782840	15.6536		LOC_Os06g04230
Full	Chr6_1782855	6	1782855	15.1095		LOC_Os06g04230
Full	Chr6_1782868	6	1782868	6.6772		LOC_Os06g04230
Full	Chr6_1782869	6	1782869	6.63055		LOC_Os06g04230
Full	Chr6_1782922	6	1782922	10.0358		LOC_Os06g04230
Full	Chr6_1782928	6	1782928	7.69241		LOC_Os06g04230
Full	Chr6_1782930	6	1782930	14.1157		LOC_Os06g04230
Full	Chr6_1782933	6	1782933	12.091		LOC_Os06g04230
Full	Chr6_1782935	6	1782935	14.4105		LOC_Os06g04230
Full	Chr6_1782942	6	1782942	14.8085		LOC_Os06g04230
Full	Chr6_1782943	6	1782943	13.7532		LOC_Os06g04230
Full	Chr6_1782947	6	1782947	10.6322		LOC_Os06g04230
Full	Chr6_1782963	6	1782963	10		LOC_Os06g04230
Full	Chr6_1782970	6	1782970	15.3525		LOC_Os06g04230
Full	Chr6_1782975	6	1782975	14.9132		LOC_Os06g04230
Full	Chr6_1782982	6	1782982	15.1095		LOC_Os06g04230
Full	Chr6_1782989	6	1782989	15.3525		LOC_Os06g04230
Full	Chr6_1783005	6	1783005	13.6668		LOC_Os06g04230
Full	Chr6_1783038	6	1783038	13.6043		LOC_Os06g04230
Full	Chr6_1783043	6	1783043	12.7977		LOC_Os06g04230
Full	Chr6_1783073	6	1783073	6.24461		LOC_Os06g04230
Full	Chr6_1783075	6	1783075	9.54046		LOC_Os06g04230
Full	Chr6_1783076	6	1783076	9.50803		LOC_Os06g04230
Full	Chr6_1783077	6	1783077	9.01655		LOC_Os06g04230
Full	Chr6_1783082	6	1783082	9.50417		LOC_Os06g04230
Full	Chr6_1783117	6	1783117	9.97323		LOC_Os06g04230
Full	Chr6_1783206	6	1783206	6.59971		LOC_Os06g04230
Full	Chr6_1783221	6	1783221	8.41426		LOC_Os06g04230
Full	Chr6_1783224	6	1783224	9.33324		LOC_Os06g04230
Full	Chr6_1783273	6	1783273	9.88839		LOC_Os06g04230
Full	Chr6_1783308	6	1783308	11.0608		LOC_Os06g04230
Full	Chr6_1783324	6	1783324	10.2664		LOC_Os06g04230
Full	Chr6_1783353	6	1783353	9.64855		LOC_Os06g04230
Full	Chr6_1783373	6	1783373	12.0597		LOC_Os06g04230
Full	Chr6_1783378	6	1783378	11.0005		LOC_Os06g04230
Full	Chr6_1783411	6	1783411	11.3788		LOC_Os06g04230
Full	Chr6_1783455	6	1783455	6.54368		LOC_Os06g04230
Full	Chr6_1783496	6	1783496	6.78236		LOC_Os06g04230
Full	Chr6_1783520	6	1783520	7.87198		LOC_Os06g04230
Full	Chr6_1783545	6	1783545	8.75055		LOC_Os06g04230
Full	Chr6_1783614	6	1783614	14.0408		LOC_Os06g04230
Full	Chr6_1783617	6	1783617	11.2964		LOC_Os06g04230
Full	Chr6_1783705	6	1783705	10.3301		LOC_Os06g04230
Full	Chr6_1783773	6	1783773	10.634		LOC_Os06g04230
Full	Chr6_1783953	6	1783953	6.0356		LOC_Os06g04230
Full	Chr6_1783965	6	1783965	10.2183		LOC_Os06g04230
Full	Chr6_1784089	6	1784089	8.85599		LOC_Os06g04230
Full	Chr6_1784113	6	1784113	10.3903		LOC_Os06g04230
Full	Chr6_1784345	6	1784345	12.4837	LOC_Os06g04230
Full	Chr6_1784528	6	1784528	9.15691	LOC_Os06g04230
Full	Chr6_1784882	6	1784882	9.76326
Full	Chr6_1784985	6	1784985	13.1058
Full	Chr6_1785046	6	1785046	13.1176
Full	Chr6_1785235	6	1785235	9.12662	LOC_Os06g04240
Full	Chr6_1785260	6	1785260	13.2428	LOC_Os06g04240
Full	Chr6_1785373	6	1785373	6.49533	LOC_Os06g04240
Full	Chr6_1785875	6	1785875	11.7422	LOC_Os06g04240
Full	Chr6_1785968	6	1785968	6.74844		LOC_Os06g04240
Full	Chr6_1786490	6	1786490	10.1117		LOC_Os06g04240
Full	Chr6_1786554	6	1786554	11.4994		LOC_Os06g04240
Full	Chr6_1786697	6	1786697	6.66792		LOC_Os06g04240
Full	Chr6_1786711	6	1786711	6.6075		LOC_Os06g04240
Full	Chr6_1786758	6	1786758	6.5277		LOC_Os06g04240
Full	Chr6_1786835	6	1786835	6.37381		LOC_Os06g04240
[truncated: 5,044 more rows]
